# Supplementary material for: SMARCA4 loss is synthetic lethal with CDK4/6 inhibition in non-small cell lung cancer
Source: Nat Commun. 2019 Feb 4;10:557. doi: 10.1038/s41467-019-08380-1 (PMC6362083; doi:10.1038/s41467-019-08380-1)
Supplement: Supplementary file 3 — Supplementary Data 1 [file 41467_2019_8380_MOESM3_ESM.xlsx]

## Sheet: Supplemental Table 1
		SMARCA4	SMARCA2	KRAS	EGFR	PIK3CA	BRAF	PTEN	RB1	CDKN2A	MET	STK11	TP53
A4/2 Pro	H3255	WT	WT	WT	c.2573T>G	WT	WT	WT	WT	WT	WT	WT	c.560-1G>A
	PC9	WT	WT	WT	c.2235_2249del15	WT	WT	WT	WT	c.200G>T	WT	WT	c.743G>A
	H1437	WT	WT	WT	WT	WT	WT	WT	WT	WT	WT	WT	c.800G>C
	H1915	WT	WT	WT	WT	WT	WT	WT	WT	c.270C>G, c.436C>G	WT	c.598-2A>T	c.871A>T
	HCC827	WT	WT	WT	c.2235_2249del15, c.2249C>A, c.2237A>C, c.2236G>A	WT	WT	WT	WT	WT	WT	WT	c.652_654delGTG
A4 Def	H838	c.2617-1G>A	WT	WT	WT	WT	WT	WT	WT	WT	c.1912A>T	WT	c.184G>T
	A549	c.2184_2206del23	WT	c.34G>A	WT	WT	WT	WT	WT	WT	WT	c.109C>T	WT
	H2030	WT	WT	c.34G>T	WT	WT	WT	WT	WT	WT	WT	c.949G>T, c.1176G>A, c.1069G>A, c.471C>T	c.785G>T
	H1819	c.2617-1G>A	WT	WT	WT	WT	WT	WT	WT	WT	WT	WT	WT
	H1299	c.1733_1761+40del69	WT	WT	WT	WT	WT	WT	WT	WT	WT	WT	c.1_954>AAG
	H1568	c.4345G>T, c.4441G>T	c.812G>T	WT	c.1779G>A, c.3379G>A	WT	WT	WT	WT	c.1_385del3854	WT	WT	c.536A>G, c.140A>G, c.257A>G
	H661	WT	WT	WT	WT	WT	c.1084C>A	WT	WT	c.457+1G>T	WT	WT	c.644G>T, c.473G>T
A4/2 Def	H23	c.4698G>T, c.4699G>T, c.4698_4699GG>TT	WT	c.34G>T	WT	WT	WT	WT	WT	WT	WT	c.996G>A	c.738G>C
	A427	WT	WT	c.35G>A	WT	WT	c.1023A>G	WT	WT	WT	WT	WT	WT
	H1703	c.2002-2A>G	WT	WT	WT	WT	WT	WT	WT	c.251A>T, c.417A>T	WT	WT	c.919+1G>T
	H522	c.805_806delCC	WT	WT	WT	WT	WT	WT	WT	WT	WT	WT	c.2763T>G
KRAS	H2122	WT	WT	c.34G>T	WT	WT	WT	WT	WT	WT	WT	c.837delC	c.527G>T, c.47A>T, c.131G>T
	H358	WT	WT	c.34G>T	WT	WT	WT	WT	WT	WT	WT	WT	WT
	H441	WT	WT	c.35G>T	c.2712T>C	WT	WT	WT	WT	WT	WT	WT	WT
	H1792	WT	WT	c.34G>T	WT	WT	WT	WT	WT	c.330G>A, c.496G>A	WT	WT	c.672+1G>A
