# Supplementary material for: SMARCA4 loss is synthetic lethal with CDK4/6 inhibition in non-small cell lung cancer
Source: Nat Commun. 2019 Feb 4;10:557. doi: 10.1038/s41467-019-08380-1 (PMC6362083; doi:10.1038/s41467-019-08380-1)
Supplement: Supplementary file 4 — Supplementary Data 2 [file 41467_2019_8380_MOESM4_ESM.xlsx]

## Sheet: Sheet1
NCT cohort
TMA ID	Position	SMARCA4	Cyclin D1 H Score	RB1	p16
TMA1	A1	Muscle	Muscle	Muscle	Muscle
TMA1	B1	INTACT	10	INTACT	0
TMA1	C1	INTACT	30	INTACT	0
TMA1	D1	INTACT	30	INTACT	3
TMA1	E1	INTACT	0	LOSS	0
TMA1	F1	INTACT	0	INTACT	0
TMA1	G1	INTACT	30	INTACT	0
TMA1	H1	INTACT	0	INTACT	0
TMA1	I1	INTACT	0	LOSS	0
TMA1	J1	INTACT	10	INTACT	NA
TMA1	A2	Muscle	Muscle	Muscle	Muscle
TMA1	B2	INTACT	100	INTACT	0
TMA1	C2	INTACT	0	LOSS	3
TMA1	D2	INTACT	140	INTACT	0
TMA1	E2	INTACT	170	LOSS	0
TMA1	F2	INTACT	0	LOSS	3
TMA1	G2	INTACT	60	INTACT	0
TMA1	H2	INTACT	0	LOSS	NA
TMA1	I2	INTACT	0	INTACT	0
TMA1	J2	INTACT	0	INTACT	0
TMA1	A3	INTACT	170	INTACT	2
TMA1	B3	LOSS	10	INTACT	0
TMA1	C3	INTACT	10	INTACT	0
TMA1	D3	INTACT	0	INTACT	0
TMA1	E3	LOSS	90	INTACT	0
TMA1	F3	INTACT	170	INTACT	0
TMA1	G3	INTACT	0	INTACT	0
TMA1	H3	LOSS	0	LOSS	0
TMA1	I3	INTACT	170	INTACT	0
TMA1	J3	NA	NA	NA	NA
TMA1	A4	LOSS	0	INTACT	0
TMA1	B4	INTACT	90	INTACT	0
TMA1	C4	INTACT	30	INTACT	0
TMA1	D4	LOSS	20	INTACT	0
TMA1	E4	LOSS	170	INTACT	0
TMA1	F4	INTACT	0	NA	0
TMA1	G4	INTACT	300	INTACT	0
TMA1	H4	INTACT	20	INTACT	0
TMA1	I4	INTACT	0	INTACT	0
TMA1	J4	INTACT	0	INTACT	0
TMA1	A5	INTACT	90	LOSS	0
TMA1	B5	NA	NA	NA	NA
TMA1	C5	INTACT	120	INTACT	0
TMA1	D5	INTACT	5	INTACT	1
TMA1	E5	INTACT	0	LOSS	3
TMA1	F5	INTACT	150	LOSS	1
TMA1	G5	INTACT	0	INTACT	0
TMA1	H5	INTACT	20	LOSS	3
TMA1	I5	INTACT	0	INTACT	0
TMA1	J5	NA	NA	NA	NA
TMA1	A6	LOSS	10	INTACT	3
TMA1	B6	INTACT	10	INTACT	0
TMA1	C6	INTACT	165	INTACT	0
TMA1	D6	LOSS	0	INTACT	0
TMA1	E6	INTACT	10	INTACT	0
TMA1	F6	INTACT	0	INTACT	0
TMA1	G6	INTACT	50	INTACT	3
TMA1	H6	INTACT	0	INTACT	0
TMA1	I6	INTACT	0	LOSS	0
TMA1	J6	NA	NA	NA	NA
TMA2	A1	Muscle	Muscle	Muscle	Muscle
TMA2	B1	INTACT	100	INTACT	0
TMA2	C1	INTACT	170	INTACT	1
TMA2	D1	INTACT	200	INTACT	0
TMA2	E1	INTACT	90	INTACT	0
TMA2	F1	INTACT	85	INTACT	0
TMA2	G1	INTACT	270	INTACT	0
TMA2	H1	INTACT	220	INTACT	2
TMA2	I1	INTACT	250	INTACT	0
TMA2	J1	NA	150	NA	1
TMA2	A2	Muscle	Muscle	Muscle	Muscle
TMA2	B2	LOSS	150	INTACT	0
TMA2	C2	INTACT	250	INTACT	0
TMA2	D2	INTACT	70	NA	NA
TMA2	E2	INTACT	190	INTACT	0
TMA2	F2	INTACT	190	INTACT	1
TMA2	G2	INTACT	280	INTACT	1
TMA2	H2	INTACT	0	INTACT	0
TMA2	I2	INTACT	160	INTACT	0
TMA2	J2	INTACT	300	NA	0
TMA2	A3	INTACT	170	INTACT	3
TMA2	B3	NA	NA	NA	2
TMA2	C3	LOSS	70	LOSS	NA
TMA2	D3	INTACT	185	INTACT	0
TMA2	E3	INTACT	160	INTACT	0
TMA2	F3	INTACT	250	INTACT	1
TMA2	G3	INTACT	0	LOSS	1
TMA2	H3	INTACT	300	INTACT	1
TMA2	I3	INTACT	220	INTACT	0
TMA2	J3	NA	NA	NA	NA
TMA2	A4	INTACT	90	LOSS	0
TMA2	B4	INTACT	NA	NA	NA
TMA2	C4	INTACT	185	INTACT	0
TMA2	D4	INTACT	55	INTACT	0
TMA2	E4	INTACT	270	INTACT	0
TMA2	F4	INTACT	50	LOSS	3
TMA2	G4	INTACT	300	INTACT	2
TMA2	H4	INTACT	20	LOSS	3
TMA2	I4	INTACT	170	INTACT	0
TMA2	J4	NA	NA	NA	NA
TMA2	A5	NA	NA	NA	NA
TMA2	B5	NA	50	LOSS	0
TMA2	C5	INTACT	NA	NA	NA
TMA2	D5	INTACT	280	INTACT	0
TMA2	E5	INTACT	20	LOSS	3
TMA2	F5	LOSS	0	LOSS	0
TMA2	G5	INTACT	NA	NA	NA
TMA2	H5	INTACT	NA	NA	1
TMA2	I5	INTACT	NA	NA	NA
TMA2	J5	NA	NA	NA	NA
TMA2	A6	INTACT	300	INTACT	0
TMA2	B6	INTACT	NA	NA	NA
TMA2	C6	INTACT	280	INTACT	1
TMA2	D6	INTACT	NA	INTACT	1
TMA2	E6	NA	290	INTACT	3
TMA2	F6	INTACT	10	INTACT	1
TMA2	G6	INTACT	80	INTACT	0
TMA2	H6	INTACT	150	INTACT	1
TMA2	I6	INTACT	NA	NA	NA
TMA2	J6	NA	NA	NA	NA
