# Supplementary material for: SMARCA4 loss is synthetic lethal with CDK4/6 inhibition in non-small cell lung cancer
Source: Nat Commun. 2019 Feb 4;10:557. doi: 10.1038/s41467-019-08380-1 (PMC6362083; doi:10.1038/s41467-019-08380-1)
Supplement: Supplementary file 5 — Supplementary Data 3 [file 41467_2019_8380_MOESM5_ESM.xlsx]

## Sheet: Sheet1
ATAC-seq mapping data
Sample description	Raw reads	Mapped reads	Unmapped reads	Suppressed for multiple mapping	Duplicate reads	Unique reads
Control-infected H1703	40181395	19809667	19527357	844371	2074821	17734846
SMARCA4-infected H1703	90386940	41295889	47557606	1533445	3241865	38054024
SMARCA2-infected H1703	56476298	24783657	30797317	895324	1961075	22822582
Histone ChIP mapping data
Sample description	Raw read count	Mapped reads	Unmapped reads	Duplicate reads	Unique reads
Control-infected H1703 ChIP input	46348758	45135690	1213068	3583512	41552178
SMARCA4-infected H1703 ChIP Input	29305405	28582961	722444	1706194	26876767
SMARCA2-infected H1703 ChIP Input	35218702	34593287	625415	1693258	32900029
Control-infected H1703 H3K4me3 ChIP	27352149	27033563	318586	5872033	21161530
SMARCA4-infected H1703 H3K4me3 ChIP	25458523	25211757	246766	4618801	20592956
SMARCA2-infected H1703 H3K4me3 ChIP	25961339	25716443	244896	4798861	20917582
Control-infected H1703 H327Ac ChIP	29623444	29271359	352085	2976705	26294654
SMARCA4-infected H1703 H3K27Ac ChIP	28519444	28216565	302879	2520589	25695976
SMARCA2-infected H1703 H3K27Ac ChIP	26669223	26411422	257801	2154057	24257365
SMARCA4-infected H1703 SMARCA4 ChIP	10480905	10295616	185289	376033	9919583
SMARCA4-infected H1703 Input for SMARCA4 ChIP	6027378	5902470	124908	150790	5751680
