# Supplementary material for: SMARCA4 loss is synthetic lethal with CDK4/6 inhibition in non-small cell lung cancer
Source: Nat Commun. 2019 Feb 4;10:557. doi: 10.1038/s41467-019-08380-1 (PMC6362083; doi:10.1038/s41467-019-08380-1)
Supplement: Supplementary file 6 — Supplementary Data 4 [file 41467_2019_8380_MOESM6_ESM.xlsx]

## Sheet: SMARCA4 overexpression peaks
chr	start	end
chr1	15452	15658
chr1	237277	237542
chr1	559837	560054
chr1	563222	563432
chr1	669065	669608
chr1	672562	672923
chr1	713688	714778
chr1	714952	715430
chr1	762095	762430
chr1	762598	763174
chr1	805050	805567
chr1	841611	842728
chr1	856362	856804
chr1	859130	860597
chr1	868493	869127
chr1	873572	874044
chr1	875902	876581
chr1	876922	877593
chr1	879623	880116
chr1	886781	887313
chr1	894027	894840
chr1	895915	896675
chr1	901309	902648
chr1	911184	912000
chr1	919458	919785
chr1	932564	932851
chr1	937084	937499
chr1	948583	949930
chr1	954658	955232
chr1	955550	955863
chr1	956363	957438
chr1	959925	960460
chr1	993881	995463
chr1	999125	999855
chr1	1004567	1004969
chr1	1014769	1015920
chr1	1051239	1052319
chr1	1057195	1057938
chr1	1070802	1071021
chr1	1077555	1077761
chr1	1083750	1083969
chr1	1136840	1137125
chr1	1143459	1143754
chr1	1151216	1151820
chr1	1153324	1153687
chr1	1166182	1167932
chr1	1183778	1183989
chr1	1200152	1200896
chr1	1207861	1208522
chr1	1208799	1210057
chr1	1217077	1217938
chr1	1227153	1227518
chr1	1240031	1240700
chr1	1242934	1243824
chr1	1244039	1244671
chr1	1253621	1254012
chr1	1259738	1260908
chr1	1269015	1269278
chr1	1280133	1281139
chr1	1282977	1283657
chr1	1287345	1287633
chr1	1295343	1296390
chr1	1297461	1297698
chr1	1307330	1307876
chr1	1309930	1311013
chr1	1333523	1333785
chr1	1334499	1335946
chr1	1337373	1337967
chr1	1342248	1343472
chr1	1361269	1361868
chr1	1365659	1366195
chr1	1366997	1367661
chr1	1368631	1369666
chr1	1370848	1371170
chr1	1376178	1377144
chr1	1406001	1407362
chr1	1407891	1408425
chr1	1430509	1430960
chr1	1440196	1441003
chr1	1446512	1447746
chr1	1462718	1463006
chr1	1471698	1472183
chr1	1486149	1486762
chr1	1490054	1490653
chr1	1509554	1510947
chr1	1511482	1511726
chr1	1526824	1527337
chr1	1532962	1533422
chr1	1535096	1535347
chr1	1538423	1538884
chr1	1550477	1551864
chr1	1564068	1564350
chr1	1571934	1572232
chr1	1590178	1590923
chr1	1597140	1597393
chr1	1610076	1610282
chr1	1617787	1618382
chr1	1624035	1624955
chr1	1655393	1656214
chr1	1672562	1672793
chr1	1677530	1678194
chr1	1684543	1684798
chr1	1695640	1695846
chr1	1709173	1710504
chr1	1711869	1712089
chr1	1720620	1720893
chr1	1728150	1728356
chr1	1738090	1738804
chr1	1758093	1758804
chr1	1764351	1764707
chr1	1780639	1780883
chr1	1790081	1791070
chr1	1800887	1801218
chr1	1808028	1808275
chr1	1814989	1815242
chr1	1821428	1822801
chr1	1823140	1823588
chr1	1837587	1838217
chr1	1839961	1841067
chr1	1850673	1851179
chr1	1861020	1861286
chr1	1875204	1875939
chr1	1891143	1891909
chr1	1896800	1897047
chr1	1950755	1951199
chr1	1976023	1976524
chr1	1977978	1978186
chr1	1980933	1982396
chr1	2064151	2064945
chr1	2071164	2071959
chr1	2105635	2106198
chr1	2112031	2112391
chr1	2125991	2127095
chr1	2139697	2140218
chr1	2143762	2144761
chr1	2158823	2159457
chr1	2160625	2161048
chr1	2162494	2163671
chr1	2177427	2178035
chr1	2186898	2187791
chr1	2221441	2222578
chr1	2242782	2243432
chr1	2245470	2246291
chr1	2246431	2246649
chr1	2261397	2261603
chr1	2313077	2313833
chr1	2313968	2314463
chr1	2322538	2323923
chr1	2337123	2337640
chr1	2337949	2338331
chr1	2343355	2345129
chr1	2345299	2345973
chr1	2366970	2367245
chr1	2375233	2375718
chr1	2378118	2378497
chr1	2383153	2384208
chr1	2400048	2400744
chr1	2412560	2412840
chr1	2425428	2426168
chr1	2438206	2438771
chr1	2456949	2458590
chr1	2464710	2465135
chr1	2466220	2466773
chr1	2470786	2471181
chr1	2477343	2479784
chr1	2487195	2488418
chr1	2493566	2493772
chr1	2517058	2517493
chr1	2517649	2518827
chr1	2559587	2559991
chr1	2573813	2574984
chr1	2585564	2585872
chr1	2586100	2586504
chr1	2703138	2703621
chr1	2718109	2718816
chr1	2738443	2738968
chr1	2792452	2792721
chr1	2838514	2839053
chr1	2917309	2917669
chr1	2928989	2929635
chr1	2977241	2978083
chr1	2986009	2987069
chr1	3200559	3200936
chr1	3223223	3223663
chr1	3229494	3230288
chr1	3236397	3237524
chr1	3267591	3267819
chr1	3285615	3286891
chr1	3291887	3292221
chr1	3294690	3294896
chr1	3295129	3295487
chr1	3326632	3327234
chr1	3341012	3341504
chr1	3347762	3348031
chr1	3369622	3370150
chr1	3370676	3371590
chr1	3387819	3388490
chr1	3407706	3408256
chr1	3412640	3413045
chr1	3420454	3421437
chr1	3432747	3433176
chr1	3447510	3448400
chr1	3459482	3460387
chr1	3481755	3482212
chr1	3492724	3492931
chr1	3530028	3530243
chr1	3535439	3535944
chr1	3537646	3537994
chr1	3540758	3541794
chr1	3541924	3542460
chr1	3566423	3566913
chr1	3568648	3569254
chr1	3612074	3612841
chr1	3619836	3620422
chr1	3640920	3641380
chr1	3643864	3644283
chr1	3663519	3664130
chr1	3692142	3692959
chr1	3712070	3713460
chr1	3717958	3718478
chr1	3773031	3774265
chr1	3816330	3816819
chr1	3816968	3818255
chr1	3827274	3828129
chr1	3841646	3841852
chr1	4016750	4017049
chr1	4052214	4052441
chr1	4221843	4222174
chr1	4223265	4223507
chr1	4233323	4233568
chr1	4435678	4436203
chr1	4440532	4441012
chr1	4453408	4453614
chr1	4455167	4456024
chr1	4488716	4489326
chr1	4499223	4499429
chr1	4663426	4663944
chr1	4710400	4710994
chr1	4712745	4713061
chr1	4715131	4715508
chr1	4715637	4716760
chr1	4726892	4727114
chr1	4728582	4729596
chr1	4744151	4744700
chr1	4750783	4751531
chr1	4838155	4838512
chr1	4886082	4886390
chr1	5023031	5023835
chr1	5179510	5179716
chr1	5484857	5485240
chr1	5542064	5542370
chr1	5569878	5570369
chr1	5574440	5574849
chr1	5611545	5611864
chr1	5697375	5697672
chr1	5805764	5806303
chr1	5953765	5954072
chr1	5975978	5976466
chr1	6035173	6035638
chr1	6043424	6043950
chr1	6052072	6053625
chr1	6065630	6065911
chr1	6076254	6076630
chr1	6094486	6094928
chr1	6097301	6097757
chr1	6101415	6101936
chr1	6112699	6113435
chr1	6119844	6120362
chr1	6135966	6136323
chr1	6168844	6169514
chr1	6176309	6176564
chr1	6217243	6218405
chr1	6231531	6231996
chr1	6243005	6244110
chr1	6245624	6246019
chr1	6258970	6260136
chr1	6265268	6265507
chr1	6269813	6270089
chr1	6294780	6296358
chr1	6305169	6307191
chr1	6319947	6320382
chr1	6320656	6321568
chr1	6327737	6328306
chr1	6340868	6341218
chr1	6403435	6404055
chr1	6408181	6409186
chr1	6414187	6414493
chr1	6418968	6419385
chr1	6419521	6420028
chr1	6423170	6423779
chr1	6438231	6438741
chr1	6445112	6446846
chr1	6452022	6454382
chr1	6465604	6465810
chr1	6479694	6480167
chr1	6482874	6483958
chr1	6497052	6497570
chr1	6498005	6498566
chr1	6505082	6505600
chr1	6508590	6509631
chr1	6516837	6517281
chr1	6535510	6536181
chr1	6546491	6546969
chr1	6550172	6550942
chr1	6551082	6552363
chr1	6557245	6558042
chr1	6575659	6576444
chr1	6577597	6577810
chr1	6581551	6582047
chr1	6583760	6584113
chr1	6599101	6599338
chr1	6604877	6605343
chr1	6614143	6614943
chr1	6639628	6640499
chr1	6640633	6641037
chr1	6660811	6663349
chr1	6672746	6674082
chr1	6684619	6685706
chr1	6694756	6695177
chr1	6706495	6707016
chr1	6746264	6746783
chr1	6755890	6756227
chr1	6760988	6762115
chr1	6780009	6780357
chr1	6784607	6785147
chr1	6803522	6804193
chr1	6844370	6845607
chr1	6845912	6846386
chr1	6862120	6862608
chr1	6863151	6863935
chr1	6919984	6920709
chr1	6949882	6950385
chr1	7008903	7009459
chr1	7022960	7023187
chr1	7051034	7051825
chr1	7086188	7086604
chr1	7106430	7107225
chr1	7130377	7130920
chr1	7176216	7176428
chr1	7177550	7178269
chr1	7196303	7196627
chr1	7267953	7268383
chr1	7283452	7284291
chr1	7309731	7310002
chr1	7310242	7310527
chr1	7315626	7316030
chr1	7325776	7326247
chr1	7326404	7326866
chr1	7327689	7327943
chr1	7345015	7345520
chr1	7351459	7351907
chr1	7358914	7360431
chr1	7360972	7361724
chr1	7395478	7395732
chr1	7461798	7462601
chr1	7479565	7479895
chr1	7497176	7497757
chr1	7504533	7504739
chr1	7522886	7523113
chr1	7530855	7532128
chr1	7579397	7579963
chr1	7586566	7587623
chr1	7598175	7598576
chr1	7599671	7600214
chr1	7609294	7610384
chr1	7621421	7621882
chr1	7701673	7701957
chr1	7707428	7707733
chr1	7727515	7728278
chr1	7729470	7729875
chr1	7740105	7740776
chr1	7764018	7764983
chr1	7812398	7813192
chr1	7831003	7832316
chr1	7843336	7843605
chr1	7843886	7844711
chr1	7948482	7948786
chr1	7962750	7963106
chr1	7980491	7981088
chr1	8000681	8001714
chr1	8008711	8009594
chr1	8016758	8016985
chr1	8021111	8022256
chr1	8035205	8035780
chr1	8042262	8042721
chr1	8048580	8049121
chr1	8054081	8054457
chr1	8064605	8065563
chr1	8070012	8070531
chr1	8075154	8075525
chr1	8076300	8076833
chr1	8085996	8086823
chr1	8088110	8088659
chr1	8100437	8101119
chr1	8107325	8108580
chr1	8115973	8116460
chr1	8121327	8122334
chr1	8130412	8130980
chr1	8131142	8131357
chr1	8135619	8136168
chr1	8136955	8138723
chr1	8143270	8144331
chr1	8149645	8150849
chr1	8154650	8155152
chr1	8155809	8156061
chr1	8156416	8157159
chr1	8157312	8157954
chr1	8178000	8178576
chr1	8182254	8182859
chr1	8193368	8195145
chr1	8197710	8198354
chr1	8201803	8202198
chr1	8207928	8208321
chr1	8213435	8213787
chr1	8228105	8228318
chr1	8229367	8230077
chr1	8242199	8242996
chr1	8249994	8250261
chr1	8254574	8255079
chr1	8257687	8258322
chr1	8261475	8261895
chr1	8262049	8263082
chr1	8271391	8273018
chr1	8298139	8298924
chr1	8299239	8299794
chr1	8317651	8318024
chr1	8319209	8320101
chr1	8344237	8344544
chr1	8363245	8363522
chr1	8374272	8375195
chr1	8377823	8378659
chr1	8403321	8403927
chr1	8408977	8409438
chr1	8417319	8417805
chr1	8433514	8434282
chr1	8434894	8435131
chr1	8454826	8455233
chr1	8456844	8457548
chr1	8469196	8469831
chr1	8472356	8472572
chr1	8482854	8484518
chr1	8516346	8517303
chr1	8553921	8554311
chr1	8556300	8556506
chr1	8557600	8557845
chr1	8577171	8577590
chr1	8585387	8586337
chr1	8600593	8601339
chr1	8621059	8621459
chr1	8623348	8624048
chr1	8658078	8659329
chr1	8676981	8677263
chr1	8686015	8687177
chr1	8707751	8707996
chr1	8712036	8712653
chr1	8720353	8721073
chr1	8721294	8722241
chr1	8728299	8728855
chr1	8730322	8730702
chr1	8734990	8735431
chr1	8739353	8739678
chr1	8761136	8761893
chr1	8762956	8763858
chr1	8772196	8773210
chr1	8778975	8779221
chr1	8786535	8787008
chr1	8800145	8800676
chr1	8806516	8806857
chr1	8875722	8876096
chr1	8876580	8877416
chr1	8877582	8878455
chr1	8882692	8883230
chr1	8908808	8909482
chr1	8918081	8919024
chr1	8919180	8920013
chr1	8926496	8926939
chr1	8927291	8927579
chr1	8929263	8929670
chr1	8933682	8934261
chr1	8938064	8939578
chr1	8944161	8945304
chr1	8949450	8950936
chr1	8959847	8960480
chr1	8963282	8964502
chr1	8978045	8978619
chr1	9001817	9002342
chr1	9022728	9023369
chr1	9043815	9044095
chr1	9046095	9046728
chr1	9048054	9048331
chr1	9050009	9050224
chr1	9064933	9065613
chr1	9072179	9072452
chr1	9127209	9127727
chr1	9138046	9138670
chr1	9161558	9162064
chr1	9170671	9171388
chr1	9188033	9189270
chr1	9189559	9189967
chr1	9202238	9202516
chr1	9203364	9203575
chr1	9205084	9205753
chr1	9223659	9224599
chr1	9240004	9240810
chr1	9256428	9257247
chr1	9260499	9260859
chr1	9267300	9267586
chr1	9288720	9288926
chr1	9294203	9295444
chr1	9309840	9310696
chr1	9327035	9327612
chr1	9340506	9341550
chr1	9341799	9342249
chr1	9350107	9350775
chr1	9352125	9352968
chr1	9353713	9354177
chr1	9354328	9355122
chr1	9362879	9363678
chr1	9375615	9376428
chr1	9411558	9412026
chr1	9448781	9449275
chr1	9460450	9461146
chr1	9461782	9462285
chr1	9473224	9474168
chr1	9488560	9489800
chr1	9498636	9499136
chr1	9515911	9516158
chr1	9533125	9533604
chr1	9536664	9537244
chr1	9551030	9551459
chr1	9555069	9555767
chr1	9589291	9589608
chr1	9599076	9600492
chr1	9600961	9601513
chr1	9611979	9612379
chr1	9615507	9615732
chr1	9621415	9621950
chr1	9632739	9632945
chr1	9633743	9633984
chr1	9648385	9650241
chr1	9653564	9653927
chr1	9675555	9676059
chr1	9687029	9687754
chr1	9711602	9712525
chr1	9719598	9719804
chr1	9731348	9731914
chr1	9747223	9748066
chr1	9749162	9749783
chr1	9760262	9761116
chr1	9765553	9765795
chr1	9779040	9779663
chr1	9784839	9785449
chr1	9813231	9813806
chr1	9826579	9827324
chr1	9844517	9845023
chr1	9883005	9883537
chr1	9883772	9884363
chr1	9885228	9886047
chr1	9927217	9928145
chr1	9934860	9935488
chr1	9941805	9942682
chr1	9950243	9950986
chr1	9953172	9953711
chr1	9953976	9954502
chr1	9958547	9959376
chr1	9960562	9960935
chr1	9964843	9965245
chr1	9969635	9971253
chr1	10002624	10003982
chr1	10010276	10010867
chr1	10018780	10019363
chr1	10020876	10021152
chr1	10050608	10051101
chr1	10056580	10057087
chr1	10074017	10074388
chr1	10078476	10079052
chr1	10091589	10091837
chr1	10092558	10093964
chr1	10094648	10095164
chr1	10106277	10106517
chr1	10115686	10116249
chr1	10125264	10125680
chr1	10134133	10135212
chr1	10168107	10168891
chr1	10182651	10183451
chr1	10212921	10213438
chr1	10255577	10256104
chr1	10269894	10272170
chr1	10277926	10278474
chr1	10290694	10291044
chr1	10312508	10312996
chr1	10313701	10314109
chr1	10340771	10341364
chr1	10397871	10398470
chr1	10407432	10407643
chr1	10437380	10437934
chr1	10440636	10441106
chr1	10447765	10448579
chr1	10458371	10459923
chr1	10463734	10464111
chr1	10475272	10475746
chr1	10488206	10488470
chr1	10490230	10491404
chr1	10510420	10510656
chr1	10519068	10519625
chr1	10531750	10532917
chr1	10534702	10535660
chr1	10554019	10555502
chr1	10567441	10567813
chr1	10570414	10571476
chr1	10588114	10589319
chr1	10605451	10605903
chr1	10606947	10607307
chr1	10616063	10616492
chr1	10635473	10636133
chr1	10659268	10660011
chr1	10700841	10701184
chr1	10706288	10706849
chr1	10739581	10740059
chr1	10753829	10754571
chr1	10754794	10755145
chr1	10776837	10777084
chr1	10784230	10784723
chr1	10790911	10791552
chr1	10815895	10816206
chr1	10848743	10848974
chr1	10853823	10854820
chr1	10855222	10855586
chr1	10856223	10856907
chr1	10884928	10885334
chr1	10891160	10891505
chr1	10926822	10927641
chr1	10933512	10933733
chr1	10951110	10951524
chr1	10960901	10961173
chr1	10970024	10970387
chr1	10978563	10978861
chr1	11001987	11002464
chr1	11020981	11021677
chr1	11035765	11036252
chr1	11071921	11073409
chr1	11091780	11092431
chr1	11097424	11098292
chr1	11112205	11112441
chr1	11112826	11113314
chr1	11113779	11114272
chr1	11119397	11120725
chr1	11159178	11160254
chr1	11194287	11194865
chr1	11198947	11199389
chr1	11207496	11207981
chr1	11218491	11219425
chr1	11232160	11232505
chr1	11240252	11240816
chr1	11297136	11297447
chr1	11301722	11302223
chr1	11322247	11323309
chr1	11332710	11332962
chr1	11333243	11334147
chr1	11346335	11347242
chr1	11381975	11382260
chr1	11397494	11397998
chr1	11434711	11435013
chr1	11444221	11444824
chr1	11538595	11539731
chr1	11610640	11611032
chr1	11632216	11632620
chr1	11658534	11658860
chr1	11702381	11702833
chr1	11705690	11706394
chr1	11713503	11714793
chr1	11723783	11725060
chr1	11727528	11727931
chr1	11740603	11741970
chr1	11751513	11751719
chr1	11752852	11753993
chr1	11767489	11767876
chr1	11768678	11769103
chr1	11771246	11771577
chr1	11779621	11780194
chr1	11788331	11788537
chr1	11790492	11790782
chr1	11795837	11797505
chr1	11806062	11806508
chr1	11809105	11809665
chr1	11813818	11814155
chr1	11822763	11822997
chr1	11845160	11845655
chr1	11865214	11866764
chr1	11881495	11882399
chr1	11898325	11899042
chr1	11919651	11919869
chr1	11922887	11923104
chr1	11953918	11954412
chr1	11959152	11959507
chr1	11961473	11961760
chr1	11967934	11969470
chr1	11969624	11969999
chr1	11979002	11979447
chr1	11985049	11985447
chr1	11985933	11986455
chr1	11986645	11986878
chr1	11994394	11995268
chr1	12009139	12009523
chr1	12026960	12027530
chr1	12039822	12040906
chr1	12050534	12050919
chr1	12061558	12062639
chr1	12074608	12075341
chr1	12079230	12080359
chr1	12091052	12091662
chr1	12100530	12100736
chr1	12101602	12101808
chr1	12112082	12112546
chr1	12116436	12116876
chr1	12117313	12117828
chr1	12123116	12123496
chr1	12128066	12128310
chr1	12139669	12139902
chr1	12155873	12156260
chr1	12166832	12167301
chr1	12172976	12173182
chr1	12178538	12179025
chr1	12185052	12185790
chr1	12213248	12213845
chr1	12221524	12222504
chr1	12226930	12227268
chr1	12238127	12238629
chr1	12244133	12244654
chr1	12268671	12269555
chr1	12289742	12291444
chr1	12303920	12304305
chr1	12356680	12357042
chr1	12374410	12374655
chr1	12493760	12494704
chr1	12497073	12497386
chr1	12514587	12515010
chr1	12515234	12515570
chr1	12516869	12517525
chr1	12540304	12541521
chr1	12548909	12549204
chr1	12561597	12562233
chr1	12609714	12610369
chr1	12616618	12616825
chr1	12632711	12632966
chr1	12633324	12634473
chr1	12648025	12649074
chr1	12656371	12656897
chr1	12661848	12662393
chr1	12663807	12664775
chr1	12670633	12670878
chr1	12676032	12676508
chr1	12678107	12678313
chr1	12679412	12680167
chr1	12696498	12696875
chr1	12718778	12719423
chr1	12769192	12770014
chr1	12820358	12820742
chr1	12841607	12841966
chr1	12843944	12844339
chr1	12858766	12859574
chr1	12870576	12871875
chr1	12882892	12883362
chr1	12911284	12912257
chr1	13795974	13796235
chr1	13843636	13843958
chr1	13920247	13920667
chr1	13931656	13932100
chr1	13992055	13992578
chr1	14026261	14027347
chr1	14075399	14076549
chr1	14093168	14093904
chr1	14137792	14138130
chr1	14155626	14155902
chr1	14219277	14219662
chr1	14286839	14287293
chr1	14381943	14382389
chr1	14410037	14410382
chr1	14440225	14440741
chr1	14454592	14454950
chr1	14464380	14464967
chr1	14517047	14517493
chr1	14541392	14542006
chr1	14609264	14609617
chr1	14623333	14623598
chr1	14647109	14647316
chr1	14658752	14659076
chr1	14672434	14673314
chr1	14687502	14688018
chr1	14692802	14693202
chr1	14698527	14699203
chr1	14703965	14704291
chr1	14718543	14718961
chr1	14763486	14763692
chr1	14767862	14768714
chr1	14770025	14770265
chr1	14802752	14803560
chr1	14806117	14806783
chr1	14812600	14813666
chr1	14814227	14814682
chr1	14843682	14844307
chr1	14848893	14849768
chr1	14869363	14870176
chr1	14887515	14887829
chr1	14904465	14904796
chr1	14924704	14925881
chr1	14932650	14932856
chr1	14933121	14933327
chr1	14992772	14993240
chr1	15026855	15027250
chr1	15031251	15031679
chr1	15050936	15051231
chr1	15058330	15059062
chr1	15068612	15069519
chr1	15105657	15105943
chr1	15116340	15116653
chr1	15176958	15177306
chr1	15221313	15221584
chr1	15241774	15242308
chr1	15250317	15251623
chr1	15266534	15266757
chr1	15307521	15307837
chr1	15322630	15323510
chr1	15354224	15354758
chr1	15364553	15365056
chr1	15373147	15373377
chr1	15383208	15383826
chr1	15426398	15427479
chr1	15454938	15455453
chr1	15478704	15479672
chr1	15479821	15480818
chr1	15485263	15485701
chr1	15494882	15495608
chr1	15505025	15506160
chr1	15514656	15514980
chr1	15515150	15515511
chr1	15527042	15527659
chr1	15532984	15533441
chr1	15544983	15545535
chr1	15598733	15599496
chr1	15609895	15610458
chr1	15623677	15623978
chr1	15631197	15631634
chr1	15638453	15638765
chr1	15649561	15650717
chr1	15664039	15664885
chr1	15678781	15679402
chr1	15680853	15681452
chr1	15682721	15683026
chr1	15683355	15683739
chr1	15694492	15694910
chr1	15733584	15734138
chr1	15735751	15736689
chr1	15742380	15743377
chr1	15743912	15744406
chr1	15753082	15753667
chr1	15759162	15759859
chr1	15778679	15778982
chr1	15780848	15781102
chr1	15790626	15791280
chr1	15828031	15828519
chr1	15841586	15842081
chr1	15850417	15850969
chr1	15851639	15851912
chr1	15852796	15853803
chr1	15921680	15922067
chr1	15929621	15930481
chr1	15943188	15944589
chr1	15946684	15947007
chr1	16005099	16005476
chr1	16006617	16007997
chr1	16011250	16011680
chr1	16029589	16030505
chr1	16067720	16068313
chr1	16075875	16076381
chr1	16085330	16086081
chr1	16087159	16087588
chr1	16092302	16092696
chr1	16098698	16099021
chr1	16104466	16104756
chr1	16113188	16113652
chr1	16114957	16115465
chr1	16121621	16122111
chr1	16123121	16123534
chr1	16125556	16126248
chr1	16126492	16127808
chr1	16141933	16142267
chr1	16147045	16147251
chr1	16159730	16159974
chr1	16160977	16162821
chr1	16173713	16174441
chr1	16175717	16176731
chr1	16184903	16185307
chr1	16196960	16197304
chr1	16202918	16203284
chr1	16209295	16209967
chr1	16212238	16213420
chr1	16219666	16220098
chr1	16224369	16224655
chr1	16227429	16227655
chr1	16229323	16230084
chr1	16243135	16243357
chr1	16245886	16246132
chr1	16249842	16250062
chr1	16251172	16251712
chr1	16263731	16264596
chr1	16278876	16279877
chr1	16283936	16284233
chr1	16301710	16303353
chr1	16312221	16312555
chr1	16320783	16321460
chr1	16335479	16335973
chr1	16339334	16339842
chr1	16345993	16346913
chr1	16359185	16359770
chr1	16365163	16365427
chr1	16382305	16383010
chr1	16394945	16395268
chr1	16399638	16400414
chr1	16402425	16402959
chr1	16403274	16403635
chr1	16405510	16406007
chr1	16408671	16409242
chr1	16415222	16415998
chr1	16424174	16424380
chr1	16436157	16436456
chr1	16438270	16438734
chr1	16446916	16447140
chr1	16448841	16449790
chr1	16465188	16466777
chr1	16471666	16473890
chr1	16481419	16483090
chr1	16483248	16483631
chr1	16485555	16485844
chr1	16490719	16491374
chr1	16493858	16494735
chr1	16499653	16500310
chr1	16502118	16503070
chr1	16508223	16509294
chr1	16509698	16509951
chr1	16514039	16514776
chr1	16515528	16515851
chr1	16534700	16534931
chr1	16543933	16544162
chr1	16562612	16564120
chr1	16570660	16571365
chr1	16581022	16581458
chr1	16587249	16587744
chr1	16650809	16651304
chr1	16675366	16675772
chr1	16678194	16679562
chr1	16693446	16694710
chr1	16694929	16695306
chr1	16701899	16702629
chr1	16712652	16713443
chr1	16723045	16723471
chr1	16733328	16733534
chr1	16757145	16757425
chr1	16766638	16768006
chr1	16775832	16776038
chr1	16788527	16789111
chr1	16804877	16805175
chr1	16825150	16826307
chr1	16838692	16839049
chr1	16839230	16841183
chr1	16872283	16872688
chr1	16891939	16892160
chr1	16893557	16893841
chr1	16918180	16918905
chr1	16928744	16929272
chr1	16939010	16940531
chr1	16947428	16948141
chr1	16951537	16951828
chr1	16970125	16971860
chr1	16978043	16978345
chr1	16991476	16992297
chr1	17004333	17004989
chr1	17029599	17030340
chr1	17033930	17034574
chr1	17036179	17036695
chr1	17067940	17068753
chr1	17075203	17075466
chr1	17088276	17088564
chr1	17090915	17091156
chr1	17096670	17097299
chr1	17105045	17105356
chr1	17107665	17107966
chr1	17186727	17186943
chr1	17188319	17188531
chr1	17188872	17189078
chr1	17215642	17216452
chr1	17222637	17223967
chr1	17230446	17230959
chr1	17231098	17231699
chr1	17231905	17232223
chr1	17240096	17241071
chr1	17275587	17275901
chr1	17278057	17278499
chr1	17287149	17287853
chr1	17289980	17290411
chr1	17307766	17308451
chr1	17311079	17311688
chr1	17330215	17330997
chr1	17337787	17338763
chr1	17342776	17343128
chr1	17372628	17373045
chr1	17380274	17381044
chr1	17386065	17386589
chr1	17390106	17390313
chr1	17401833	17402326
chr1	17425428	17425803
chr1	17445755	17446280
chr1	17448631	17449438
chr1	17452285	17452701
chr1	17454448	17455616
chr1	17489104	17489898
chr1	17494238	17495127
chr1	17495268	17495488
chr1	17513015	17513611
chr1	17516248	17517239
chr1	17525178	17526225
chr1	17534243	17535003
chr1	17541389	17542440
chr1	17552860	17553337
chr1	17559612	17560715
chr1	17563452	17564069
chr1	17565880	17566287
chr1	17577081	17578678
chr1	17591732	17592153
chr1	17600626	17601035
chr1	17603007	17603529
chr1	17613774	17614357
chr1	17616227	17616473
chr1	17641134	17641414
chr1	17662341	17663027
chr1	17674467	17675278
chr1	17695949	17696584
chr1	17732503	17732928
chr1	17746356	17746776
chr1	17747128	17747534
chr1	17764342	17765301
chr1	17766138	17766542
chr1	17768035	17768363
chr1	17769974	17770296
chr1	17802247	17802730
chr1	17804031	17804268
chr1	17814393	17814736
chr1	17820629	17821366
chr1	17828743	17829232
chr1	17849918	17850532
chr1	17852683	17853259
chr1	17866291	17867054
chr1	17871592	17872451
chr1	17877977	17878746
chr1	17880421	17881003
chr1	17895808	17896442
chr1	17912633	17913392
chr1	17914042	17914612
chr1	17933272	17933747
chr1	17938504	17938840
chr1	17951078	17951976
chr1	17959089	17959773
chr1	17959983	17960563
chr1	17963150	17963410
chr1	17980157	17981119
chr1	17988036	17988552
chr1	18001072	18001501
chr1	18022935	18023485
chr1	18046419	18046859
chr1	18058940	18059582
chr1	18085813	18086119
chr1	18091913	18092941
chr1	18094975	18095859
chr1	18192617	18193474
chr1	18200610	18201187
chr1	18201901	18202781
chr1	18205409	18205803
chr1	18218978	18219216
chr1	18235894	18236379
chr1	18246348	18247096
chr1	18256188	18256418
chr1	18281986	18282789
chr1	18311012	18311430
chr1	18393032	18393300
chr1	18418252	18419065
chr1	18426763	18427425
chr1	18435522	18435981
chr1	18436240	18437232
chr1	18442660	18443173
chr1	18472691	18473055
chr1	18475528	18475919
chr1	18509117	18509681
chr1	18523860	18524259
chr1	18561242	18561619
chr1	18626317	18626621
chr1	18882826	18883043
chr1	18907877	18908134
chr1	18911224	18911659
chr1	18923717	18924333
chr1	18929356	18930001
chr1	18944776	18945602
chr1	18962308	18963010
chr1	18969781	18970508
chr1	18995487	18995894
chr1	19007811	19008176
chr1	19132256	19133103
chr1	19147013	19147878
chr1	19201483	19202320
chr1	19210563	19211053
chr1	19228503	19229896
chr1	19233542	19233904
chr1	19239467	19240153
chr1	19248830	19249057
chr1	19252889	19254659
chr1	19258909	19259367
chr1	19263796	19264190
chr1	19264892	19265196
chr1	19275013	19276750
chr1	19282137	19283683
chr1	19291907	19292778
chr1	19298588	19299904
chr1	19336191	19338055
chr1	19360292	19360940
chr1	19392855	19393259
chr1	19393696	19394207
chr1	19414231	19415028
chr1	19422798	19423030
chr1	19440048	19440751
chr1	19464622	19464930
chr1	19489792	19490093
chr1	19492137	19492448
chr1	19506177	19506519
chr1	19529761	19530469
chr1	19535841	19537771
chr1	19549716	19550295
chr1	19567685	19568253
chr1	19577439	19579017
chr1	19586616	19587651
chr1	19637620	19638580
chr1	19638709	19639551
chr1	19641848	19642141
chr1	19663074	19663532
chr1	19667940	19668433
chr1	19680060	19680302
chr1	19690497	19690703
chr1	19696676	19696882
chr1	19710835	19711044
chr1	19722155	19722776
chr1	19724948	19725297
chr1	19756413	19757276
chr1	19766896	19767417
chr1	19772325	19772809
chr1	19774846	19775921
chr1	19777247	19777785
chr1	19795815	19796207
chr1	19811246	19812716
chr1	19835300	19835703
chr1	19884476	19884747
chr1	19885902	19886611
chr1	19908682	19909186
chr1	19922826	19924254
chr1	19942957	19943375
chr1	19948704	19949032
chr1	19962431	19962694
chr1	19969589	19970014
chr1	19970318	19971633
chr1	19979966	19980683
chr1	19986339	19986628
chr1	19988286	19988550
chr1	19991181	19991717
chr1	20008904	20009160
chr1	20030937	20031506
chr1	20041931	20042542
chr1	20076906	20077490
chr1	20084016	20085406
chr1	20086193	20086588
chr1	20091468	20091734
chr1	20091993	20092607
chr1	20101881	20102198
chr1	20125925	20127033
chr1	20137643	20138189
chr1	20151151	20151570
chr1	20193345	20193644
chr1	20208470	20209548
chr1	20244440	20244773
chr1	20275352	20276042
chr1	20301202	20302088
chr1	20384686	20385467
chr1	20390348	20390935
chr1	20427614	20427846
chr1	20450702	20451431
chr1	20478697	20479259
chr1	20497828	20498190
chr1	20537906	20538434
chr1	20539561	20539837
chr1	20559993	20560199
chr1	20581992	20582448
chr1	20606024	20606487
chr1	20628650	20629022
chr1	20688320	20688751
chr1	20693473	20694097
chr1	20702006	20702320
chr1	20703310	20703812
chr1	20737265	20738345
chr1	20753109	20754098
chr1	20756982	20757318
chr1	20767242	20767707
chr1	20773523	20773810
chr1	20811746	20812321
chr1	20812472	20813261
chr1	20820344	20821996
chr1	20822618	20823104
chr1	20833941	20834947
chr1	20848914	20849293
chr1	20866453	20867120
chr1	20878967	20880370
chr1	20901647	20902460
chr1	20905538	20905796
chr1	20911424	20911660
chr1	20913826	20914535
chr1	20930637	20931418
chr1	20938767	20939195
chr1	20940091	20940913
chr1	20959627	20960744
chr1	20966544	20967071
chr1	20976587	20976813
chr1	20987448	20988705
chr1	21022850	21023827
chr1	21025019	21025374
chr1	21028966	21029288
chr1	21051448	21052165
chr1	21058661	21060273
chr1	21065575	21066553
chr1	21112699	21114668
chr1	21140503	21140721
chr1	21173949	21174996
chr1	21230011	21230242
chr1	21300716	21300922
chr1	21308548	21309174
chr1	21348690	21349518
chr1	21395996	21396368
chr1	21403253	21404304
chr1	21404523	21404999
chr1	21409687	21409908
chr1	21417257	21418245
chr1	21425646	21426021
chr1	21476020	21476843
chr1	21501116	21501412
chr1	21501985	21502543
chr1	21503142	21503921
chr1	21521350	21522409
chr1	21527817	21528203
chr1	21532663	21533063
chr1	21538706	21538953
chr1	21543536	21543876
chr1	21544266	21544835
chr1	21558514	21559044
chr1	21561362	21561595
chr1	21564939	21565415
chr1	21570522	21571137
chr1	21571526	21571901
chr1	21578478	21579265
chr1	21581643	21582106
chr1	21588105	21589066
chr1	21596483	21597170
chr1	21606390	21607262
chr1	21616094	21617292
chr1	21621486	21621692
chr1	21629202	21630200
chr1	21635416	21636118
chr1	21650691	21652195
chr1	21655968	21656238
chr1	21660671	21661619
chr1	21671412	21672393
chr1	21694951	21695588
chr1	21696972	21697434
chr1	21728450	21728659
chr1	21766300	21767420
chr1	21777674	21778108
chr1	21780394	21780914
chr1	21791660	21792012
chr1	21817233	21817616
chr1	21835138	21835973
chr1	21861351	21861663
chr1	21866543	21866760
chr1	21868377	21868705
chr1	21876777	21877115
chr1	21879271	21879519
chr1	21880148	21880632
chr1	21894095	21894713
chr1	21900467	21900926
chr1	21913183	21914095
chr1	21921159	21921576
chr1	21921984	21922469
chr1	21934145	21934606
chr1	21948209	21949495
chr1	21965060	21965711
chr1	21977926	21978491
chr1	21982306	21982560
chr1	21985648	21986471
chr1	21992168	21992963
chr1	22029766	22030515
chr1	22091194	22091849
chr1	22108568	22110415
chr1	22127537	22128058
chr1	22143266	22143910
chr1	22184034	22184448
chr1	22188609	22188948
chr1	22196132	22196800
chr1	22231409	22231615
chr1	22236158	22236518
chr1	22246055	22247607
chr1	22257547	22258393
chr1	22260265	22260709
chr1	22263997	22264371
chr1	22265729	22266782
chr1	22283053	22283915
chr1	22290360	22290777
chr1	22292727	22293182
chr1	22307000	22307489
chr1	22331630	22332106
chr1	22345410	22346223
chr1	22351499	22352739
chr1	22366251	22366629
chr1	22371284	22371698
chr1	22371944	22372207
chr1	22378848	22380421
chr1	22418387	22419182
chr1	22431861	22432428
chr1	22438037	22438411
chr1	22458347	22459489
chr1	22468641	22469563
chr1	22469717	22469965
chr1	22503740	22504218
chr1	22533219	22533510
chr1	22542744	22542950
chr1	22555797	22556557
chr1	22600197	22600499
chr1	22602396	22602929
chr1	22615265	22615746
chr1	22643717	22644134
chr1	22659604	22659949
chr1	22706702	22707275
chr1	22714382	22714740
chr1	22739011	22739414
chr1	22739544	22739807
chr1	22743030	22743530
chr1	22745261	22745822
chr1	22746861	22747342
chr1	22755134	22755979
chr1	22773936	22774573
chr1	22778200	22779270
chr1	22889694	22890146
chr1	22918118	22918549
chr1	22927043	22927249
chr1	22937948	22938315
chr1	22939269	22939653
chr1	22968424	22969114
chr1	22988875	22989213
chr1	22992182	22992609
chr1	23000524	23001058
chr1	23015823	23016423
chr1	23029332	23029713
chr1	23030856	23031407
chr1	23036974	23038172
chr1	23061534	23062409
chr1	23064921	23065442
chr1	23072506	23073127
chr1	23073849	23074300
chr1	23076623	23077415
chr1	23107278	23107575
chr1	23122747	23123009
chr1	23152361	23152604
chr1	23158176	23159304
chr1	23188042	23188892
chr1	23196830	23197229
chr1	23206511	23206999
chr1	23215326	23216162
chr1	23229178	23230072
chr1	23246024	23246444
chr1	23256738	23257155
chr1	23290630	23291126
chr1	23302951	23303615
chr1	23304921	23305244
chr1	23345528	23346801
chr1	23400687	23400926
chr1	23426603	23427163
chr1	23427962	23429192
chr1	23429855	23430213
chr1	23445812	23446163
chr1	23446483	23446727
chr1	23448979	23449322
chr1	23456443	23456701
chr1	23474694	23474922
chr1	23480706	23481139
chr1	23493917	23494757
chr1	23494961	23495497
chr1	23503777	23505100
chr1	23510779	23511277
chr1	23515244	23515820
chr1	23520703	23521655
chr1	23523253	23523859
chr1	23524967	23525422
chr1	23536974	23537292
chr1	23537438	23537759
chr1	23543317	23544285
chr1	23600113	23600362
chr1	23603926	23604535
chr1	23609426	23609830
chr1	23610301	23610824
chr1	23629393	23629667
chr1	23655234	23655440
chr1	23669709	23671625
chr1	23694218	23696337
chr1	23703740	23704264
chr1	23711219	23711722
chr1	23719997	23720920
chr1	23729461	23729870
chr1	23730102	23730897
chr1	23738017	23738606
chr1	23799745	23800077
chr1	23801709	23802277
chr1	23810174	23811487
chr1	23823178	23824143
chr1	23848020	23848318
chr1	23854585	23855450
chr1	23856143	23856682
chr1	23857067	23857672
chr1	23857965	23858419
chr1	23866159	23866632
chr1	23870466	23871657
chr1	23881137	23881687
chr1	23882401	23883692
chr1	23884720	23885053
chr1	23885820	23886249
chr1	23888695	23889169
chr1	23903167	23904293
chr1	23911984	23912567
chr1	23919576	23920499
chr1	23961321	23962097
chr1	23963865	23964356
chr1	23977722	23978015
chr1	23984089	23984629
chr1	23999795	24000581
chr1	24017891	24018901
chr1	24026366	24026572
chr1	24029104	24029337
chr1	24036508	24036714
chr1	24044738	24045620
chr1	24046922	24047435
chr1	24058800	24059471
chr1	24069034	24070723
chr1	24071025	24071686
chr1	24077598	24078151
chr1	24083076	24083600
chr1	24098235	24099068
chr1	24104331	24105670
chr1	24106012	24106587
chr1	24116628	24118431
chr1	24119888	24120351
chr1	24125830	24127679
chr1	24136175	24136571
chr1	24137204	24137845
chr1	24151389	24152205
chr1	24164708	24165420
chr1	24181032	24181239
chr1	24194216	24195252
chr1	24231100	24231528
chr1	24243240	24243753
chr1	24257429	24257678
chr1	24277842	24278607
chr1	24281659	24281897
chr1	24285490	24286849
chr1	24291515	24291868
chr1	24306394	24307447
chr1	24329985	24330268
chr1	24335835	24336403
chr1	24345150	24345792
chr1	24349024	24349637
chr1	24354518	24354885
chr1	24372549	24373855
chr1	24397259	24397772
chr1	24435243	24435745
chr1	24438965	24439379
chr1	24450923	24451129
chr1	24452721	24453067
chr1	24468844	24469871
chr1	24476317	24477395
chr1	24484394	24484805
chr1	24516614	24517074
chr1	24518455	24518889
chr1	24525840	24526199
chr1	24528279	24528998
chr1	24562643	24563661
chr1	24592786	24593693
chr1	24603903	24604446
chr1	24610173	24611105
chr1	24616310	24616958
chr1	24620725	24621738
chr1	24636128	24636648
chr1	24643550	24643975
chr1	24677325	24677698
chr1	24678598	24679041
chr1	24689421	24689957
chr1	24691399	24692297
chr1	24701549	24701855
chr1	24711601	24712049
chr1	24717854	24718060
chr1	24718749	24719038
chr1	24720353	24720808
chr1	24739919	24740430
chr1	24741491	24742583
chr1	24743433	24743826
chr1	24788525	24788960
chr1	24828712	24829655
chr1	24829831	24830077
chr1	24842005	24842580
chr1	24853644	24853883
chr1	24885565	24886093
chr1	24893005	24893412
chr1	24913626	24914142
chr1	24927337	24928129
chr1	24961698	24962032
chr1	24968783	24970264
chr1	24970408	24970691
chr1	24986523	24986914
chr1	25004770	25005448
chr1	25009865	25010666
chr1	25014788	25015643
chr1	25028977	25029623
chr1	25031798	25032234
chr1	25034357	25034586
chr1	25039575	25040266
chr1	25041478	25042052
chr1	25045436	25045768
chr1	25046657	25046945
chr1	25051124	25052102
chr1	25054115	25054508
chr1	25056992	25057437
chr1	25061912	25063031
chr1	25069987	25070492
chr1	25071357	25072476
chr1	25078636	25079389
chr1	25080678	25081115
chr1	25088661	25089392
chr1	25095955	25097142
chr1	25097400	25097779
chr1	25119936	25120731
chr1	25130365	25130767
chr1	25132001	25132694
chr1	25157110	25157627
chr1	25183941	25184353
chr1	25205227	25205815
chr1	25224405	25224946
chr1	25241239	25241640
chr1	25256011	25257236
chr1	25273924	25274178
chr1	25275751	25276123
chr1	25281507	25282112
chr1	25293276	25293582
chr1	25330052	25330269
chr1	25349166	25349773
chr1	25357252	25357660
chr1	25363861	25364067
chr1	25407207	25407439
chr1	25428025	25428546
chr1	25558549	25559991
chr1	25565999	25567523
chr1	25572540	25572913
chr1	25573172	25574547
chr1	25580238	25580863
chr1	25586376	25587192
chr1	25593046	25593388
chr1	25594022	25594822
chr1	25604945	25605177
chr1	25613661	25613877
chr1	25616265	25616593
chr1	25646982	25647350
chr1	25656424	25657269
chr1	25663434	25663733
chr1	25664372	25665603
chr1	25670214	25670690
chr1	25687618	25688146
chr1	25698154	25698645
chr1	25729812	25730121
chr1	25756462	25758012
chr1	25768679	25768969
chr1	25795674	25796089
chr1	25829418	25829915
chr1	25830154	25830482
chr1	25846893	25847587
chr1	25850062	25850416
chr1	25869768	25870607
chr1	25876095	25877396
chr1	25883211	25883621
chr1	25895374	25895814
chr1	25899019	25899454
chr1	25935044	25935254
chr1	25937483	25937689
chr1	25942655	25943975
chr1	26000730	26000936
chr1	26021608	26021863
chr1	26022317	26022700
chr1	26034379	26035194
chr1	26070533	26071052
chr1	26084375	26084609
chr1	26099916	26100316
chr1	26113539	26114202
chr1	26123171	26123537
chr1	26124569	26124909
chr1	26126256	26126954
chr1	26136823	26137761
chr1	26145597	26145855
chr1	26146055	26147584
chr1	26163719	26164051
chr1	26175029	26175660
chr1	26184958	26186516
chr1	26201328	26202721
chr1	26216709	26217347
chr1	26218938	26219391
chr1	26221932	26223214
chr1	26231572	26233190
chr1	26238447	26239518
chr1	26285004	26285356
chr1	26318787	26318994
chr1	26323579	26325135
chr1	26336524	26336857
chr1	26361482	26363221
chr1	26394195	26394647
chr1	26395272	26395770
chr1	26409709	26410192
chr1	26424063	26424753
chr1	26431143	26431787
chr1	26437222	26439086
chr1	26449779	26450357
chr1	26471363	26472187
chr1	26483101	26483504
chr1	26488164	26488627
chr1	26490757	26491165
chr1	26496045	26497044
chr1	26508119	26508553
chr1	26516739	26517009
chr1	26560180	26561805
chr1	26602164	26603047
chr1	26605499	26605817
chr1	26606029	26607011
chr1	26611163	26611731
chr1	26624602	26625010
chr1	26629354	26629834
chr1	26632326	26633625
chr1	26647725	26648637
chr1	26658019	26658584
chr1	26662623	26663531
chr1	26675726	26676178
chr1	26677211	26678949
chr1	26690345	26690824
chr1	26698481	26698983
chr1	26704482	26705224
chr1	26713732	26714339
chr1	26717776	26718387
chr1	26731161	26731581
chr1	26731835	26732208
chr1	26735990	26736691
chr1	26743529	26744050
chr1	26758207	26759288
chr1	26797007	26797584
chr1	26797980	26799430
chr1	26804259	26804529
chr1	26809485	26809845
chr1	26826577	26828144
chr1	26855826	26858043
chr1	26864432	26864885
chr1	26865185	26865604
chr1	26868482	26868725
chr1	26909179	26909664
chr1	26910651	26910930
chr1	26924250	26924456
chr1	26928971	26929290
chr1	26946621	26948302
chr1	26962949	26963683
chr1	26994635	26995264
chr1	27003295	27003673
chr1	27003857	27004502
chr1	27009169	27009533
chr1	27014281	27014659
chr1	27018787	27019879
chr1	27021908	27022422
chr1	27024435	27024972
chr1	27032194	27032941
chr1	27043940	27044275
chr1	27049643	27050507
chr1	27060348	27060770
chr1	27070464	27071551
chr1	27087563	27087972
chr1	27097752	27099674
chr1	27107079	27107285
chr1	27113231	27113750
chr1	27113949	27115116
chr1	27115426	27115976
chr1	27125929	27127133
chr1	27136617	27136919
chr1	27151715	27152218
chr1	27152830	27153731
chr1	27166103	27166317
chr1	27175466	27176303
chr1	27179594	27180027
chr1	27185323	27185958
chr1	27191012	27192378
chr1	27198896	27199237
chr1	27204285	27204924
chr1	27213633	27214021
chr1	27216163	27217258
chr1	27226043	27227419
chr1	27233611	27234532
chr1	27247798	27249747
chr1	27250307	27250532
chr1	27261913	27262350
chr1	27275677	27276837
chr1	27288167	27288743
chr1	27293305	27293814
chr1	27298770	27299224
chr1	27317117	27318209
chr1	27320178	27320863
chr1	27324103	27324563
chr1	27325352	27326380
chr1	27336102	27338003
chr1	27344754	27345181
chr1	27359811	27360205
chr1	27363284	27363653
chr1	27370959	27371478
chr1	27372349	27373046
chr1	27400724	27401679
chr1	27423827	27424334
chr1	27425760	27426559
chr1	27429133	27429601
chr1	27431860	27432119
chr1	27433163	27433453
chr1	27438282	27439122
chr1	27446340	27446546
chr1	27448971	27449509
chr1	27462534	27462893
chr1	27479566	27480287
chr1	27481210	27482300
chr1	27492876	27493518
chr1	27519185	27519391
chr1	27524352	27524869
chr1	27560493	27561834
chr1	27611105	27611431
chr1	27618692	27619045
chr1	27623332	27623571
chr1	27625610	27626350
chr1	27627200	27627714
chr1	27633226	27633839
chr1	27648408	27649351
chr1	27659208	27659683
chr1	27668133	27668620
chr1	27674510	27674716
chr1	27678142	27678512
chr1	27683930	27684446
chr1	27691787	27693803
chr1	27714970	27715312
chr1	27718825	27719521
chr1	27721779	27722364
chr1	27729042	27729249
chr1	27742960	27743433
chr1	27744947	27745287
chr1	27763127	27763521
chr1	27815523	27815734
chr1	27816043	27817354
chr1	27823150	27823706
chr1	27830516	27830970
chr1	27844824	27845312
chr1	27852143	27852592
chr1	27866499	27867351
chr1	27868707	27869593
chr1	27883184	27883518
chr1	27883664	27884519
chr1	27890324	27890743
chr1	27894782	27895984
chr1	27901226	27902389
chr1	27916506	27916954
chr1	27917820	27918107
chr1	27921617	27922032
chr1	27925699	27926028
chr1	27928432	27929020
chr1	27930309	27930970
chr1	27933009	27933504
chr1	27947859	27948414
chr1	27963598	27963804
chr1	27970351	27970831
chr1	27976891	27977573
chr1	27982584	27982898
chr1	27985287	27986787
chr1	27989714	27990099
chr1	27995844	27996073
chr1	27998450	27999566
chr1	28046056	28046378
chr1	28051912	28053096
chr1	28099275	28100658
chr1	28156937	28158139
chr1	28184491	28185073
chr1	28189329	28190271
chr1	28201705	28202072
chr1	28210657	28211085
chr1	28231110	28231365
chr1	28240644	28241632
chr1	28258742	28259184
chr1	28287449	28287914
chr1	28288236	28288449
chr1	28295145	28295664
chr1	28306069	28306574
chr1	28337632	28337846
chr1	28392551	28392760
chr1	28404944	28405941
chr1	28414391	28415433
chr1	28417754	28418133
chr1	28431721	28432082
chr1	28437222	28437926
chr1	28439217	28439954
chr1	28449970	28450601
chr1	28455499	28456138
chr1	28463474	28463873
chr1	28465792	28466096
chr1	28471038	28471463
chr1	28474229	28474816
chr1	28479586	28480050
chr1	28516934	28517265
chr1	28535317	28535831
chr1	28558933	28559825
chr1	28562074	28563042
chr1	28573486	28574179
chr1	28574720	28576176
chr1	28585254	28587134
chr1	28599796	28600389
chr1	28640379	28641133
chr1	28653401	28653977
chr1	28655169	28655768
chr1	28668100	28668596
chr1	28669787	28670205
chr1	28672651	28673196
chr1	28680138	28681338
chr1	28686199	28686483
chr1	28695960	28697094
chr1	28718303	28718952
chr1	28743758	28744341
chr1	28751977	28752383
chr1	28757817	28758346
chr1	28763829	28764938
chr1	28776466	28776808
chr1	28782673	28783003
chr1	28784787	28785363
chr1	28798161	28798410
chr1	28827538	28827950
chr1	28832142	28832655
chr1	28836449	28837845
chr1	28843715	28845734
chr1	28858629	28859013
chr1	28871187	28871723
chr1	28879001	28880534
chr1	28903481	28904828
chr1	28907903	28908904
chr1	28921142	28921940
chr1	28928072	28928816
chr1	28929374	28929761
chr1	28968908	28970212
chr1	28974600	28976141
chr1	28994759	28996542
chr1	29045339	29046019
chr1	29062951	29064482
chr1	29077753	29078318
chr1	29111503	29112185
chr1	29138414	29138898
chr1	29152630	29152867
chr1	29172760	29173061
chr1	29186941	29187252
chr1	29192408	29192828
chr1	29203570	29204129
chr1	29208593	29209093
chr1	29211451	29211966
chr1	29220275	29220601
chr1	29240544	29241957
chr1	29254559	29254916
chr1	29282372	29282917
chr1	29298571	29299518
chr1	29360401	29360807
chr1	29449010	29450164
chr1	29450510	29451538
chr1	29460328	29460561
chr1	29472250	29472777
chr1	29473590	29473868
chr1	29492442	29492739
chr1	29497590	29497798
chr1	29507496	29508883
chr1	29523444	29523815
chr1	29523947	29524437
chr1	29529182	29529991
chr1	29556936	29557814
chr1	29562707	29564307
chr1	29570260	29570640
chr1	29572048	29572721
chr1	29586286	29586819
chr1	29598155	29598934
chr1	29606839	29607866
chr1	29609894	29610150
chr1	29628841	29629154
chr1	29633128	29633381
chr1	29644840	29645169
chr1	29658731	29659197
chr1	29707035	29707493
chr1	29710415	29710959
chr1	29743572	29743978
chr1	29839902	29840203
chr1	30042750	30043895
chr1	30052615	30053199
chr1	30063664	30064466
chr1	30065566	30066007
chr1	30112566	30113619
chr1	30122334	30122884
chr1	30141719	30142902
chr1	30158300	30158602
chr1	30161023	30161749
chr1	30170859	30171257
chr1	30176284	30176850
chr1	30181893	30183091
chr1	30184682	30185190
chr1	30192038	30192415
chr1	30262306	30262697
chr1	30265782	30266293
chr1	30322040	30322323
chr1	30405783	30406387
chr1	30407207	30407513
chr1	30411959	30412352
chr1	30435792	30436143
chr1	30439615	30440158
chr1	30446345	30448086
chr1	30457744	30457987
chr1	30478993	30479692
chr1	30531478	30532246
chr1	30536620	30537425
chr1	30556656	30557405
chr1	30584515	30584914
chr1	30664035	30664442
chr1	30726699	30726983
chr1	30759457	30760046
chr1	30796852	30797062
chr1	30852670	30853623
chr1	30879126	30879429
chr1	30880183	30881230
chr1	30885209	30885522
chr1	30917302	30918091
chr1	30944780	30945027
chr1	30984252	30985577
chr1	30995762	30996620
chr1	30998693	30999361
chr1	31044971	31045658
chr1	31086024	31086431
chr1	31091109	31091716
chr1	31118611	31119122
chr1	31125196	31125469
chr1	31143546	31144018
chr1	31162931	31163444
chr1	31173979	31174445
chr1	31180815	31181436
chr1	31190687	31191277
chr1	31191538	31192494
chr1	31200642	31201134
chr1	31214136	31214437
chr1	31229321	31230058
chr1	31251267	31251490
chr1	31252376	31252764
chr1	31255300	31256168
chr1	31270703	31271430
chr1	31274506	31275013
chr1	31281937	31282899
chr1	31289250	31290067
chr1	31296671	31297714
chr1	31326957	31327350
chr1	31331693	31332152
chr1	31360447	31360689
chr1	31360976	31361475
chr1	31384062	31384645
chr1	31391887	31392112
chr1	31402039	31402867
chr1	31406448	31407182
chr1	31421771	31421977
chr1	31439488	31440147
chr1	31449840	31450460
chr1	31480128	31480836
chr1	31482895	31483780
chr1	31497988	31498297
chr1	31501857	31502681
chr1	31509685	31509900
chr1	31527444	31528044
chr1	31537816	31539019
chr1	31574012	31574222
chr1	31575336	31575835
chr1	31578475	31578715
chr1	31584038	31584686
chr1	31627296	31628717
[truncated: 100,233 more rows]

## Sheet: Control Peaks
chr	start	end
chr1	236962	237287
chr1	713756	714798
chr1	715089	715346
chr1	725929	726148
chr1	762194	763142
chr1	805055	805540
chr1	810857	811076
chr1	811969	812625
chr1	841560	842595
chr1	856377	856829
chr1	860124	860378
chr1	868482	869156
chr1	873546	873892
chr1	876188	876485
chr1	876975	877609
chr1	878415	878786
chr1	879684	880195
chr1	894256	894819
chr1	895931	896656
chr1	901387	902620
chr1	911162	911963
chr1	919467	919870
chr1	937101	937436
chr1	948631	949865
chr1	954601	955255
chr1	956442	956915
chr1	960177	960642
chr1	993914	995443
chr1	999148	999618
chr1	1004562	1004987
chr1	1014834	1015933
chr1	1042856	1043075
chr1	1051230	1052329
chr1	1057205	1057911
chr1	1136868	1137116
chr1	1166696	1166953
chr1	1167130	1167881
chr1	1180836	1181075
chr1	1200328	1200850
chr1	1209029	1209972
chr1	1227110	1227378
chr1	1229143	1229362
chr1	1240259	1240664
chr1	1259780	1260625
chr1	1280146	1281014
chr1	1282961	1283412
chr1	1287282	1287766
chr1	1293247	1293608
chr1	1307239	1307865
chr1	1310510	1311012
chr1	1334613	1335754
chr1	1337332	1337825
chr1	1342453	1343409
chr1	1361271	1361766
chr1	1365730	1366253
chr1	1366983	1367594
chr1	1370850	1371073
chr1	1376195	1376913
chr1	1406263	1407363
chr1	1408010	1408260
chr1	1430490	1430709
chr1	1430940	1431181
chr1	1440136	1440983
chr1	1446705	1447734
chr1	1468805	1469024
chr1	1486189	1486720
chr1	1490170	1490503
chr1	1509630	1510831
chr1	1532959	1533274
chr1	1550539	1551758
chr1	1590203	1590926
chr1	1597143	1597362
chr1	1617857	1618298
chr1	1624445	1624880
chr1	1638039	1638258
chr1	1655488	1656185
chr1	1677528	1678180
chr1	1709098	1710536
chr1	1727726	1728308
chr1	1747400	1747619
chr1	1790042	1790365
chr1	1822341	1822819
chr1	1823145	1823438
chr1	1837580	1838155
chr1	1840050	1840996
chr1	1850705	1851150
chr1	1875313	1875944
chr1	1891217	1891873
chr1	1950888	1951207
chr1	1976062	1976408
chr1	1980871	1982068
chr1	2064544	2064945
chr1	2071163	2071905
chr1	2105645	2106185
chr1	2126053	2127053
chr1	2143777	2144833
chr1	2158901	2159455
chr1	2160684	2160929
chr1	2162810	2163544
chr1	2186883	2188034
chr1	2221505	2222100
chr1	2242720	2243421
chr1	2245775	2246262
chr1	2313105	2313839
chr1	2313967	2314437
chr1	2322548	2323501
chr1	2343450	2344647
chr1	2344899	2345604
chr1	2345733	2345994
chr1	2383561	2384273
chr1	2400245	2400726
chr1	2457446	2458341
chr1	2470902	2471213
chr1	2477347	2477568
chr1	2477797	2479047
chr1	2487331	2488284
chr1	2517719	2518467
chr1	2542664	2543103
chr1	2559550	2559969
chr1	2573873	2575013
chr1	2584686	2584905
chr1	2585399	2585848
chr1	2586050	2586280
chr1	2629072	2629302
chr1	2688859	2689277
chr1	2694498	2695031
chr1	2703130	2703529
chr1	2703886	2704183
chr1	2718091	2718704
chr1	2724163	2724462
chr1	2738329	2738993
chr1	2792430	2792692
chr1	2838526	2838987
chr1	2928989	2929453
chr1	2977527	2977746
chr1	2986090	2986954
chr1	3229626	3230145
chr1	3236282	3236937
chr1	3294317	3294695
chr1	3295111	3295334
chr1	3326745	3327130
chr1	3341190	3341412
chr1	3369673	3370150
chr1	3370645	3371548
chr1	3387863	3388082
chr1	3400160	3400649
chr1	3407801	3408247
chr1	3420634	3421178
chr1	3447610	3448109
chr1	3459258	3459647
chr1	3481835	3482167
chr1	3535493	3536008
chr1	3537696	3537948
chr1	3541017	3541768
chr1	3542046	3542265
chr1	3566427	3566861
chr1	3593591	3593896
chr1	3612096	3612632
chr1	3612767	3613057
chr1	3640928	3641393
chr1	3643809	3644237
chr1	3663669	3664276
chr1	3692250	3692854
chr1	3712352	3713608
chr1	3717958	3718295
chr1	3773267	3774264
chr1	3816397	3816821
chr1	3816949	3818227
chr1	3827280	3827933
chr1	4052263	4052515
chr1	4712766	4713085
chr1	4715885	4716765
chr1	4838006	4838392
chr1	4886159	4886577
chr1	5542021	5542283
chr1	5569852	5570164
chr1	5681207	5681503
chr1	5697462	5697681
chr1	5805686	5806410
chr1	5976023	5976546
chr1	6035212	6035679
chr1	6040671	6041019
chr1	6052089	6053009
chr1	6065594	6065813
chr1	6066910	6067135
chr1	6094433	6094881
chr1	6101443	6102082
chr1	6112825	6113379
chr1	6142322	6142620
chr1	6168815	6169529
chr1	6217361	6217580
chr1	6217748	6218162
chr1	6243306	6243913
chr1	6244049	6244429
chr1	6245638	6246003
chr1	6259188	6260111
chr1	6295224	6296372
chr1	6305203	6306921
chr1	6319918	6320339
chr1	6321197	6321530
chr1	6322099	6322686
chr1	6403508	6403967
chr1	6408152	6408425
chr1	6408565	6408796
chr1	6423127	6423630
chr1	6438339	6438790
chr1	6445145	6446368
chr1	6453201	6454187
chr1	6464859	6465624
chr1	6479711	6480244
chr1	6483312	6483945
chr1	6498017	6498546
chr1	6505105	6505567
chr1	6508944	6509646
chr1	6535547	6536167
chr1	6546512	6546977
chr1	6549924	6550965
chr1	6551423	6552063
chr1	6557546	6557858
chr1	6575944	6576374
chr1	6583831	6584113
chr1	6614118	6614934
chr1	6639581	6640443
chr1	6661088	6663348
chr1	6672794	6674059
chr1	6684652	6685662
chr1	6694768	6695179
chr1	6706366	6707025
chr1	6761342	6762145
chr1	6779984	6780306
chr1	6787666	6787935
chr1	6803604	6804067
chr1	6844416	6845515
chr1	6862227	6862575
chr1	6950096	6950370
chr1	7130400	7130915
chr1	7237268	7237487
chr1	7267934	7268310
chr1	7325918	7326192
chr1	7359410	7359863
chr1	7461920	7462287
chr1	7579578	7579808
chr1	7599689	7600237
chr1	7613427	7613727
chr1	7621403	7621904
chr1	7727519	7728218
chr1	7729470	7729958
chr1	7740137	7740757
chr1	7764120	7764961
chr1	7812765	7813098
chr1	7831025	7832109
chr1	7843336	7843592
chr1	7843883	7844586
chr1	8021197	8022239
chr1	8035156	8035776
chr1	8042251	8042470
chr1	8064606	8065480
chr1	8070169	8070462
chr1	8075247	8075466
chr1	8086048	8086718
chr1	8107321	8108637
chr1	8121357	8121900
chr1	8130463	8130803
chr1	8135676	8136181
chr1	8137230	8137511
chr1	8138251	8138654
chr1	8143355	8144298
chr1	8149869	8150843
chr1	8156646	8158010
chr1	8193623	8195067
chr1	8197961	8198356
chr1	8213678	8213920
chr1	8242486	8242788
chr1	8257909	8258172
chr1	8261467	8262864
chr1	8271866	8273180
chr1	8298227	8298849
chr1	8319716	8319988
chr1	8374322	8374827
chr1	8377827	8378442
chr1	8389464	8390021
chr1	8408982	8409237
chr1	8434812	8435036
chr1	8456920	8457429
chr1	8469257	8469651
chr1	8483441	8484523
chr1	8585505	8586344
chr1	8621277	8621688
chr1	8658256	8659216
chr1	8689406	8689730
chr1	8731319	8731547
chr1	8763118	8763846
chr1	8772291	8773165
chr1	8779164	8779383
chr1	8786726	8787025
chr1	8877301	8878438
chr1	8908830	8909395
chr1	8918415	8918651
chr1	8919457	8919897
chr1	8926505	8926903
chr1	8938105	8939523
chr1	8949551	8950917
chr1	8960082	8960376
chr1	8962847	8963195
chr1	8963728	8964467
chr1	8978031	8978616
chr1	9022970	9023323
chr1	9046163	9046729
chr1	9048001	9048312
chr1	9064901	9065603
chr1	9118199	9118418
chr1	9161543	9162003
chr1	9170746	9171270
chr1	9188261	9189243
chr1	9189539	9189939
chr1	9223010	9223351
chr1	9256512	9256905
chr1	9294218	9295470
chr1	9309992	9310462
chr1	9327090	9327572
chr1	9340591	9341063
chr1	9341532	9342297
chr1	9350267	9350660
chr1	9352080	9352961
chr1	9473382	9474079
chr1	9488659	9489421
chr1	9515980	9516219
chr1	9533079	9533503
chr1	9555173	9555764
chr1	9599181	9600392
chr1	9601287	9601526
chr1	9606963	9607276
chr1	9648380	9649032
chr1	9649581	9649926
chr1	9675584	9676104
chr1	9687035	9687546
chr1	9711607	9712507
chr1	9747282	9747924
chr1	9749149	9749788
chr1	9760404	9760780
chr1	9779050	9779540
chr1	9785037	9785278
chr1	9826823	9827147
chr1	9844737	9845029
chr1	9883774	9884509
chr1	9885360	9885942
chr1	9896377	9896770
chr1	9927470	9928011
chr1	9934850	9935498
chr1	9950443	9950887
chr1	9953153	9953614
chr1	9960633	9961026
chr1	9970154	9971264
chr1	10002604	10003774
chr1	10010330	10010800
chr1	10092538	10093839
chr1	10094648	10095123
chr1	10125407	10125627
chr1	10143073	10143415
chr1	10168402	10168686
chr1	10212926	10213271
chr1	10269888	10270888
chr1	10278048	10278394
chr1	10313945	10314206
chr1	10437389	10437822
chr1	10448127	10448571
chr1	10458505	10459884
chr1	10490337	10491339
chr1	10496961	10497264
chr1	10510527	10510850
chr1	10531962	10532928
chr1	10534834	10535488
chr1	10554246	10555252
chr1	10567380	10567948
chr1	10574422	10574641
chr1	10588150	10589000
chr1	10615922	10616575
chr1	10635694	10636053
chr1	10659370	10659798
chr1	10706305	10706869
chr1	10739610	10740032
chr1	10753823	10754539
chr1	10848750	10849029
chr1	10853818	10854815
chr1	10855555	10855814
chr1	10926894	10927609
chr1	10933536	10933755
chr1	10969973	10970361
chr1	11001998	11002460
chr1	11021019	11021529
chr1	11072008	11073396
chr1	11092172	11092423
chr1	11097667	11098134
chr1	11112215	11112441
chr1	11112880	11113367
chr1	11119694	11120710
chr1	11142534	11143063
chr1	11159264	11160208
chr1	11301692	11302221
chr1	11322396	11323180
chr1	11332725	11332954
chr1	11333231	11334015
chr1	11382028	11382258
chr1	11397520	11398023
chr1	11513784	11514013
chr1	11538644	11539624
chr1	11705877	11706301
chr1	11713854	11714802
chr1	11723968	11724526
chr1	11724709	11725070
chr1	11740612	11741785
chr1	11779645	11780073
chr1	11795684	11797156
chr1	11809102	11809647
chr1	11845141	11845638
chr1	11865567	11866757
chr1	11898656	11899067
chr1	11953943	11954416
chr1	11959177	11959534
chr1	11967944	11969414
chr1	11969634	11970041
chr1	11986016	11986255
chr1	11986641	11986886
chr1	11994387	11995230
chr1	12026969	12027563
chr1	12040007	12040903
chr1	12042211	12042434
chr1	12079241	12080087
chr1	12091323	12091605
chr1	12139594	12139813
chr1	12166841	12167259
chr1	12178648	12179028
chr1	12184951	12185396
chr1	12268765	12269347
chr1	12289750	12290690
chr1	12290840	12291403
chr1	12374425	12374644
chr1	12540826	12541297
chr1	12656416	12656747
chr1	12678148	12678454
chr1	12679634	12680170
chr1	12718904	12719351
chr1	12841765	12841984
chr1	12844279	12844557
chr1	12870934	12871176
chr1	13795978	13796233
chr1	13992083	13992599
chr1	14026465	14027169
chr1	14075444	14076545
chr1	14137763	14138041
chr1	14155360	14155616
chr1	14286836	14287332
chr1	14440268	14440693
chr1	14924721	14925922
chr1	15058313	15058761
chr1	15068691	15069409
chr1	15241830	15242261
chr1	15250598	15251404
chr1	15354144	15354427
chr1	15373034	15373417
chr1	15426608	15427300
chr1	15455114	15455446
chr1	15478873	15479695
chr1	15479880	15480771
chr1	15495010	15495254
chr1	15553081	15553321
chr1	15598945	15599524
chr1	15631162	15631632
chr1	15649860	15650803
chr1	15678935	15679185
chr1	15735783	15736754
chr1	15742641	15743376
chr1	15757585	15758247
chr1	15828105	15828457
chr1	15850457	15850852
chr1	15851122	15851342
chr1	15851663	15851913
chr1	15852791	15853619
chr1	15921537	15921876
chr1	15929658	15930392
chr1	15943266	15944660
chr1	16011446	16011705
chr1	16029794	16030043
chr1	16067797	16068326
chr1	16085393	16085893
chr1	16113295	16113660
chr1	16118541	16118876
chr1	16119486	16119945
chr1	16121682	16122019
chr1	16125566	16126241
chr1	16126548	16127170
chr1	16141928	16142217
chr1	16160979	16162824
chr1	16173740	16174411
chr1	16175831	16176710
chr1	16202897	16203179
chr1	16212273	16213438
chr1	16229784	16230085
chr1	16241950	16242327
chr1	16264263	16264610
chr1	16283901	16284135
chr1	16301849	16302940
chr1	16303082	16303451
chr1	16320979	16321455
chr1	16335496	16335974
chr1	16344736	16344970
chr1	16359192	16359753
chr1	16382162	16383001
chr1	16399624	16400599
chr1	16405518	16406047
chr1	16408683	16409224
chr1	16438097	16438819
chr1	16446620	16447130
chr1	16465259	16465496
chr1	16471692	16473647
chr1	16481398	16481654
chr1	16482338	16482933
chr1	16490788	16491145
chr1	16494063	16494772
chr1	16499889	16500203
chr1	16502193	16502754
chr1	16508249	16508882
chr1	16514022	16514676
chr1	16562661	16563990
chr1	16570904	16571326
chr1	16629644	16629863
chr1	16675519	16675757
chr1	16678250	16679489
chr1	16693421	16694532
chr1	16702354	16702663
chr1	16766748	16767731
chr1	16825196	16826265
chr1	16839397	16841129
chr1	16861544	16861763
chr1	16872351	16872701
chr1	16873967	16874186
chr1	16892499	16892826
chr1	16918292	16918800
chr1	16939101	16940454
chr1	16947518	16948123
chr1	16951510	16951867
chr1	16964841	16965153
chr1	16970261	16971612
chr1	16977929	16978392
chr1	16991825	16992301
chr1	17004359	17004997
chr1	17029698	17030095
chr1	17033991	17034582
chr1	17036168	17036589
chr1	17068058	17068740
chr1	17087609	17087841
chr1	17186702	17186951
chr1	17215736	17216340
chr1	17222636	17223919
chr1	17230443	17230778
chr1	17231111	17231702
chr1	17231930	17232204
chr1	17240145	17241011
chr1	17278088	17278362
chr1	17287153	17287876
chr1	17337993	17338776
chr1	17363913	17364246
chr1	17380301	17381028
chr1	17386071	17386589
chr1	17402054	17402759
chr1	17445800	17446299
chr1	17452265	17452863
chr1	17454729	17455534
chr1	17494004	17495086
chr1	17516447	17517072
chr1	17534204	17534738
chr1	17559759	17560539
chr1	17563469	17564035
chr1	17565949	17566381
chr1	17600625	17600914
chr1	17662487	17662949
chr1	17674680	17675047
chr1	17698478	17698865
chr1	17732556	17732914
chr1	17746294	17746774
chr1	17764492	17765308
chr1	17766164	17766576
chr1	17803995	17804291
chr1	17820660	17821237
chr1	17828749	17829247
chr1	17866318	17866969
chr1	17901178	17901483
chr1	17933327	17933622
chr1	17980207	17980718
chr1	17988029	17988514
chr1	18003114	18003539
chr1	18023050	18023508
chr1	18085726	18085955
chr1	18246287	18246804
chr1	18427171	18427416
chr1	18435693	18435922
chr1	18436227	18437129
chr1	18561192	18561637
chr1	18700339	18700675
chr1	18735560	18736107
chr1	18882837	18883093
chr1	18923757	18924346
chr1	18929356	18929799
chr1	18969840	18970545
chr1	19007801	19008102
chr1	19059682	19059901
chr1	19132692	19132911
chr1	19139942	19140161
chr1	19147146	19147731
chr1	19201638	19202299
chr1	19210565	19211052
chr1	19228620	19229710
chr1	19239438	19240002
chr1	19282353	19283634
chr1	19336344	19337020
chr1	19337290	19337951
chr1	19380277	19380519
chr1	19506143	19506524
chr1	19535974	19537351
chr1	19567714	19568358
chr1	19577837	19578566
chr1	19586799	19587726
chr1	19637746	19638587
chr1	19638716	19639297
chr1	19668015	19668422
chr1	19670972	19671198
chr1	19718197	19718416
chr1	19772357	19772851
chr1	19811469	19812734
chr1	19814230	19814536
chr1	19886321	19886540
chr1	19922875	19924229
chr1	19970467	19970999
chr1	19979953	19980635
chr1	19986343	19986620
chr1	20030941	20031467
chr1	20041972	20042561
chr1	20092076	20092550
chr1	20120172	20120491
chr1	20125946	20127021
chr1	20137634	20137965
chr1	20208492	20209355
chr1	20244441	20244734
chr1	20301278	20301999
chr1	20478700	20479260
chr1	20539546	20539782
chr1	20688337	20688789
chr1	20693543	20694076
chr1	20703287	20703817
chr1	20756914	20757330
chr1	20811739	20812358
chr1	20812508	20813187
chr1	20820217	20820718
chr1	20820957	20821333
chr1	20833985	20834945
chr1	20878850	20880334
chr1	20901666	20902197
chr1	20913645	20913944
chr1	20940302	20940821
chr1	20959757	20960747
chr1	20966570	20967040
chr1	20987625	20988421
chr1	21022848	21023759
chr1	21038275	21038623
chr1	21058648	21060207
chr1	21066097	21066325
chr1	21089322	21089570
chr1	21112723	21114609
chr1	21173948	21174723
chr1	21348743	21349346
chr1	21403560	21403848
chr1	21417463	21418058
chr1	21476054	21476750
chr1	21502055	21502574
chr1	21503143	21503861
chr1	21510715	21511000
chr1	21521550	21522141
chr1	21544330	21544831
chr1	21558669	21559045
chr1	21581633	21582131
chr1	21596621	21597044
chr1	21616082	21617214
chr1	21634393	21634636
chr1	21635497	21635953
chr1	21650751	21651435
chr1	21660787	21661652
chr1	21671510	21672397
chr1	21694959	21695435
chr1	21697133	21697509
chr1	21766278	21766861
chr1	21817387	21817652
chr1	21835462	21835752
chr1	21861262	21861720
chr1	21900483	21900898
chr1	21913226	21913614
chr1	21922041	21922482
chr1	21934211	21934536
chr1	21948191	21948432
chr1	21948733	21949427
chr1	21965330	21965692
chr1	21985695	21986054
chr1	21992524	21992784
chr1	22029780	22030251
chr1	22091458	22091903
chr1	22108570	22110310
chr1	22196250	22196731
chr1	22227975	22228265
chr1	22236185	22236431
chr1	22262594	22262954
chr1	22263942	22264247
chr1	22266105	22266584
chr1	22290225	22290805
chr1	22307005	22307224
chr1	22331633	22332196
chr1	22351562	22352657
chr1	22378867	22380364
chr1	22418747	22419171
chr1	22432064	22432315
chr1	22458332	22459183
chr1	22468728	22469355
chr1	22469717	22470003
chr1	22505258	22505498
chr1	22555928	22556156
chr1	22602415	22602762
chr1	22643712	22644158
chr1	22743042	22743698
chr1	22746874	22747370
chr1	22755042	22755841
chr1	22778177	22779090
chr1	22968536	22968952
chr1	22992410	22992629
chr1	23000573	23000859
chr1	23030867	23031390
chr1	23036861	23037677
chr1	23076683	23077327
chr1	23158428	23158942
chr1	23188486	23188942
chr1	23215515	23216103
chr1	23256778	23257242
chr1	23302906	23303560
chr1	23345505	23346785
chr1	23425242	23425475
chr1	23426529	23427034
chr1	23493802	23494599
chr1	23495014	23495530
chr1	23503888	23504864
chr1	23510764	23510996
chr1	23523429	23523790
chr1	23543360	23544009
chr1	23590085	23590386
chr1	23669946	23671486
chr1	23694218	23695699
chr1	23703657	23703990
chr1	23730150	23730914
chr1	23799703	23799938
chr1	23810490	23811490
chr1	23823476	23824160
chr1	23848083	23848423
chr1	23854588	23855362
chr1	23857161	23857611
chr1	23857931	23858233
chr1	23866154	23866625
chr1	23871123	23871829
chr1	23881069	23881770
chr1	23882547	23883847
chr1	23885810	23886190
chr1	23888685	23889183
chr1	23903107	23903697
chr1	23903918	23904278
chr1	23912146	23912547
chr1	23921436	23921699
chr1	23961367	23962088
chr1	23963850	23964385
chr1	23984113	23984475
chr1	23991597	23991872
chr1	24017866	24018933
chr1	24044908	24045427
chr1	24069470	24070723
chr1	24077704	24078143
chr1	24098648	24099076
chr1	24104479	24105174
chr1	24117133	24117769
chr1	24126183	24126404
chr1	24126833	24127596
chr1	24136144	24136473
chr1	24137410	24137669
chr1	24151231	24152158
chr1	24164400	24164619
chr1	24164767	24165242
chr1	24181064	24181368
chr1	24194447	24195265
chr1	24243270	24243749
chr1	24285495	24286674
chr1	24291568	24291900
chr1	24306418	24307302
chr1	24354525	24354962
chr1	24397337	24397761
chr1	24439020	24439427
chr1	24469188	24469832
chr1	24476878	24477414
chr1	24484330	24484828
chr1	24525969	24526188
chr1	24528394	24528983
chr1	24562887	24563490
chr1	24592866	24593288
chr1	24610297	24611200
chr1	24670554	24670789
chr1	24717698	24718207
chr1	24718569	24718981
chr1	24739937	24740423
chr1	24741537	24742492
chr1	24828774	24829659
chr1	24885724	24885953
chr1	24913711	24914128
chr1	24961781	24962005
chr1	24968772	24969885
chr1	25014782	25015545
chr1	25028953	25029392
chr1	25031984	25032215
chr1	25051086	25052069
chr1	25057044	25057493
chr1	25061967	25062917
chr1	25071344	25072354
chr1	25089010	25089337
chr1	25096178	25097770
chr1	25120486	25120706
chr1	25157109	25157565
chr1	25174126	25174345
chr1	25184115	25184341
chr1	25224545	25225007
chr1	25256036	25257227
chr1	25349274	25349669
chr1	25363780	25364095
chr1	25364423	25364642
chr1	25428030	25428536
chr1	25558596	25559378
chr1	25559565	25559922
chr1	25565980	25566914
chr1	25567042	25567484
chr1	25572579	25572951
chr1	25573405	25574517
chr1	25593147	25593388
chr1	25594067	25594794
chr1	25656570	25656819
chr1	25664451	25665369
chr1	25756484	25757785
chr1	25830082	25830301
chr1	25846961	25847540
chr1	25849996	25850309
chr1	25869808	25870495
chr1	25883585	25883804
chr1	25899181	25899441
chr1	25942705	25943248
chr1	25943447	25943666
chr1	26070503	26070983
chr1	26124698	26124917
chr1	26126239	26126620
chr1	26137080	26137765
chr1	26146093	26146927
chr1	26147068	26147582
chr1	26184965	26186519
chr1	26201519	26202647
chr1	26216894	26217178
chr1	26219040	26219343
chr1	26221827	26222324
chr1	26222683	26223074
chr1	26231627	26233140
chr1	26324091	26325114
chr1	26336463	26336820
chr1	26349053	26349272
chr1	26361501	26362887
chr1	26431311	26431882
chr1	26437334	26439024
chr1	26471506	26472192
chr1	26488304	26488524
chr1	26490850	26491091
chr1	26496133	26496771
chr1	26560188	26561198
chr1	26602257	26602519
chr1	26605975	26606788
chr1	26611495	26611921
chr1	26632326	26633526
chr1	26647818	26648503
chr1	26662673	26663512
chr1	26690431	26690650
chr1	26718130	26718397
chr1	26735985	26736517
chr1	26743516	26743978
chr1	26758400	26759181
chr1	26797009	26797474
chr1	26797901	26799398
chr1	26804323	26804551
chr1	26826586	26827967
chr1	26855790	26857143
chr1	26857628	26857883
chr1	26864590	26864816
chr1	26865126	26865617
chr1	26868529	26868775
chr1	26910764	26910983
chr1	26924192	26924471
chr1	26946665	26948188
chr1	26962973	26963653
chr1	27003859	27004461
chr1	27009248	27009538
chr1	27014368	27014654
chr1	27018807	27019909
chr1	27021919	27022427
chr1	27024519	27024887
chr1	27049777	27050444
chr1	27070509	27071249
chr1	27087679	27087925
chr1	27097952	27098578
chr1	27099188	27099622
chr1	27106915	27107134
chr1	27113953	27114919
chr1	27115559	27115817
chr1	27126113	27126460
chr1	27136670	27136889
chr1	27151968	27152229
chr1	27152821	27153443
chr1	27179477	27180011
chr1	27191072	27192377
chr1	27204519	27204827
chr1	27216138	27217238
chr1	27226426	27227238
chr1	27247772	27248740
chr1	27276446	27276777
chr1	27293321	27293791
chr1	27319839	27320765
chr1	27324066	27324565
chr1	27326035	27326289
chr1	27336682	27337840
chr1	27371059	27371465
chr1	27372339	27372565
chr1	27401144	27401363
chr1	27423810	27424277
chr1	27429091	27429611
chr1	27438544	27439090
chr1	27481236	27482258
chr1	27497282	27497523
chr1	27524340	27524881
chr1	27560509	27561466
chr1	27611099	27611443
chr1	27623348	27623595
chr1	27627213	27627771
chr1	27633371	27633973
chr1	27648436	27649165
chr1	27659177	27659707
chr1	27684134	27684387
chr1	27691838	27693781
chr1	27718825	27719508
chr1	27721928	27722360
chr1	27729005	27729224
chr1	27743159	27743598
chr1	27816096	27817332
chr1	27823130	27823565
chr1	27831231	27831461
chr1	27831629	27831848
chr1	27852255	27852700
chr1	27866845	27867352
chr1	27869013	27869237
chr1	27883231	27883582
chr1	27883748	27884344
chr1	27894773	27896059
chr1	27901345	27902292
chr1	27917603	27918056
chr1	27928409	27928679
chr1	27930368	27930979
chr1	27970343	27970795
chr1	27985311	27986042
chr1	27986190	27986818
chr1	27989799	27990104
chr1	27998463	27999217
chr1	28051904	28053041
chr1	28099305	28100351
chr1	28156967	28158128
chr1	28184464	28185013
chr1	28190047	28190315
chr1	28240726	28241619
chr1	28261372	28261594
chr1	28414606	28415448
chr1	28439620	28439959
chr1	28536209	28536522
chr1	28559130	28559827
chr1	28562217	28562961
chr1	28573502	28574155
chr1	28574713	28575360
chr1	28585336	28587087
chr1	28640351	28640730
chr1	28655155	28655770
chr1	28686131	28686561
chr1	28695944	28697022
chr1	28763981	28764931
chr1	28832121	28832652
chr1	28836467	28837859
chr1	28843886	28845511
chr1	28871215	28871635
chr1	28879010	28880310
chr1	28903570	28904089
chr1	28908167	28908753
chr1	28929384	28929739
chr1	28968996	28969971
chr1	28974609	28976127
chr1	28994821	28995327
chr1	28995512	28996516
chr1	29045391	29045724
chr1	29046023	29046399
chr1	29062978	29064491
chr1	29111517	29112079
chr1	29138651	29138906
chr1	29203625	29204131
chr1	29208477	29209135
chr1	29240660	29241944
chr1	29449052	29449863
chr1	29450581	29451697
chr1	29507740	29508853
chr1	29523956	29524398
chr1	29529301	29529848
chr1	29557186	29557809
chr1	29562661	29563439
chr1	29563945	29564203
chr1	29572040	29572736
chr1	29586262	29586481
chr1	29609849	29610160
chr1	29633084	29633328
chr1	29644790	29645009
chr1	29683147	29683473
chr1	29706013	29706374
chr1	29741864	29742165
chr1	29839933	29840152
chr1	30142254	30142550
chr1	30170974	30171257
chr1	30176496	30176898
chr1	30265979	30266198
chr1	30435808	30436046
chr1	30447084	30447782
chr1	30558457	30558849
chr1	30558987	30559206
chr1	30560407	30560626
chr1	30584512	30584776
chr1	30852686	30853442
chr1	30954954	30955194
chr1	30984435	30985505
chr1	30998724	30999265
chr1	31045029	31045385
chr1	31180895	31181429
chr1	31190701	31191314
chr1	31191557	31192481
chr1	31250801	31251076
chr1	31255123	31256179
chr1	31274506	31275027
chr1	31296999	31297721
chr1	31326967	31327373
chr1	31384108	31384638
chr1	31402052	31402751
chr1	31441015	31441234
chr1	31450102	31450321
chr1	31498049	31498275
chr1	31538061	31539001
chr1	31575433	31575798
chr1	31627372	31627799
chr1	31627957	31628660
chr1	31635609	31635886
chr1	31643627	31644111
chr1	31655132	31655585
chr1	31711022	31711315
chr1	31712062	31712958
chr1	31769381	31770404
chr1	31867375	31868036
chr1	31885798	31886342
chr1	31895481	31895889
chr1	31907894	31908260
chr1	32014425	32015426
chr1	32029574	32030081
chr1	32051164	32051383
chr1	32053432	32053786
chr1	32059519	32060034
chr1	32083632	32083855
chr1	32098693	32099072
chr1	32109991	32111152
chr1	32166596	32166833
chr1	32180518	32181660
chr1	32192055	32192274
chr1	32211142	32211686
chr1	32228322	32228748
chr1	32230035	32231183
chr1	32253864	32255214
chr1	32279492	32279986
chr1	32398277	32398513
chr1	32403695	32404468
chr1	32405359	32405803
chr1	32421631	32422043
chr1	32429613	32430178
chr1	32443115	32443740
chr1	32469062	32469500
chr1	32478870	32480669
chr1	32528712	32529363
chr1	32537959	32539136
chr1	32573494	32574323
chr1	32574593	32574968
chr1	32593180	32593492
chr1	32604712	32605388
chr1	32608559	32608816
chr1	32644932	32645708
chr1	32645838	32646253
chr1	32670689	32671512
chr1	32681114	32681677
chr1	32687534	32688419
chr1	32700456	32700737
chr1	32713758	32714122
chr1	32731185	32731486
chr1	32757230	32758231
chr1	32781990	32782483
chr1	32800837	32802095
chr1	32816786	32817823
chr1	32859568	32860629
chr1	32866229	32866930
chr1	32879488	32879978
chr1	32913835	32914400
chr1	32914681	32915165
chr1	32930018	32930909
chr1	32965769	32966793
chr1	33004687	33005231
chr1	33005374	33005846
chr1	33115875	33117319
chr1	33167398	33167711
chr1	33177833	33178218
chr1	33182214	33182501
chr1	33190656	33191067
chr1	33207111	33207453
chr1	33219220	33219729
chr1	33227599	33227956
chr1	33238266	33239467
chr1	33282422	33284115
chr1	33337101	33337320
chr1	33342113	33342693
chr1	33352056	33352528
chr1	33366667	33367123
chr1	33399125	33399437
chr1	33428699	33429111
chr1	33429498	33429900
chr1	33430230	33430763
chr1	33446716	33447119
chr1	33457936	33458443
chr1	33472802	33473297
chr1	33501733	33502861
chr1	33520731	33521314
chr1	33546380	33547004
chr1	33551914	33552430
chr1	33564809	33565478
chr1	33592613	33593264
chr1	33646237	33647776
chr1	33682736	33682955
chr1	33721194	33721795
chr1	33764154	33764644
chr1	33812541	33812814
chr1	33814799	33816190
chr1	33833285	33833916
chr1	33896161	33897067
chr1	33921196	33921865
chr1	33936063	33936530
chr1	33937783	33938497
chr1	34078511	34078918
chr1	34098819	34099296
chr1	34106646	34107101
chr1	34119811	34120246
chr1	34479786	34480015
chr1	34628667	34629733
chr1	34630499	34630876
chr1	34925777	34926161
chr1	34943388	34943627
chr1	35012731	35012950
chr1	35063446	35063746
chr1	35208184	35208712
chr1	35229016	35229292
chr1	35251774	35252467
chr1	35318247	35318914
chr1	35324614	35325706
chr1	35394452	35395510
chr1	35449859	35451510
chr1	35496892	35497692
chr1	35544700	35545460
chr1	35588184	35588611
chr1	35639527	35640487
chr1	35657589	35658239
chr1	35658483	35659221
chr1	35667636	35668328
chr1	35686823	35687042
chr1	35733964	35734723
chr1	35764026	35764505
chr1	35916602	35917321
chr1	36022683	36023507
chr1	36030030	36030540
chr1	36034405	36034963
chr1	36106880	36107738
chr1	36125080	36125412
chr1	36181091	36181583
chr1	36183520	36184915
chr1	36192380	36193079
chr1	36234855	36235921
chr1	36273151	36274845
chr1	36348427	36348949
chr1	36349244	36349672
chr1	36395936	36397459
chr1	36554127	36554953
chr1	36562551	36563061
chr1	36565077	36565710
chr1	36600475	36600704
chr1	36614831	36615694
chr1	36615831	36616805
chr1	36621237	36621961
chr1	36622145	36622599
chr1	36626637	36626938
chr1	36653386	36654204
chr1	36683187	36683650
chr1	36688877	36690623
chr1	36750994	36751486
chr1	36765533	36765908
chr1	36803153	36803393
chr1	36808201	36808904
chr1	36817125	36817578
chr1	36834728	36835088
chr1	36835267	36835497
chr1	36839295	36840672
chr1	36850756	36852664
chr1	36862905	36863764
chr1	36886302	36886870
chr1	36915676	36916519
chr1	36929174	36930440
chr1	36981890	36982380
chr1	37008375	37008931
chr1	37019338	37019999
chr1	37041794	37042213
chr1	37074805	37075209
chr1	37116015	37116512
chr1	37169456	37169751
chr1	37330020	37330239
chr1	37448087	37448323
chr1	37499768	37500608
chr1	37504050	37504315
chr1	37642803	37643027
chr1	37852832	37853051
chr1	37860668	37860921
chr1	37861050	37861269
chr1	37899937	37900358
chr1	37920370	37920905
chr1	37937050	37937974
chr1	37939920	37940197
chr1	37942480	37942895
chr1	37952662	37953282
chr1	37964705	37964994
chr1	37980008	37980905
chr1	38019286	38020075
chr1	38061051	38061951
chr1	38100151	38100588
chr1	38147984	38148517
chr1	38155959	38156610
chr1	38157326	38158438
chr1	38218050	38219136
chr1	38229936	38230302
chr1	38231438	38232176
chr1	38259477	38260116
chr1	38266027	38266428
chr1	38273145	38274970
chr1	38276792	38277042
chr1	38324822	38326201
chr1	38397179	38397783
chr1	38411899	38413019
chr1	38421233	38421511
chr1	38440703	38441061
chr1	38455115	38456220
chr1	38465519	38465818
chr1	38466145	38466595
chr1	38470227	38470613
chr1	38470921	38471317
chr1	38477944	38478863
chr1	38484613	38484996
chr1	38495477	38495713
chr1	38512042	38513316
chr1	38537466	38537926
chr1	38604101	38604661
chr1	38920011	38920285
chr1	38955609	38955845
chr1	39052736	39053166
chr1	39269858	39270090
chr1	39283879	39284173
chr1	39300833	39301373
chr1	39324669	39325935
chr1	39338565	39339580
chr1	39384440	39384699
chr1	39407094	39407806
chr1	39419039	39419258
chr1	39427340	39427596
chr1	39427875	39428094
chr1	39443674	39443893
chr1	39456301	39457171
chr1	39491438	39492652
chr1	39547037	39547594
chr1	39557784	39558503
chr1	39564237	39564754
chr1	39568308	39568611
chr1	39570376	39570676
chr1	39571567	39571786
chr1	39571936	39572209
chr1	39576542	39576769
chr1	39583736	39584045
chr1	39595087	39595568
chr1	39598302	39599046
chr1	39606859	39607297
chr1	39607621	39608636
chr1	39624727	39625151
chr1	39630585	39631213
chr1	39643473	39643692
chr1	39644084	39645041
chr1	39649366	39649876
chr1	39651225	39651617
chr1	39657213	39658347
chr1	39669951	39671329
chr1	39679300	39681101
chr1	39696419	39696672
chr1	39723863	39724786
chr1	39737789	39738008
chr1	39776780	39776999
chr1	39857606	39857931
chr1	39861043	39861453
chr1	39864054	39864785
chr1	39874116	39874903
chr1	39876664	39876958
chr1	39955151	39955536
chr1	39959018	39959269
chr1	39976290	39976561
chr1	40004534	40005316
chr1	40024784	40025456
chr1	40040037	40040270
chr1	40042270	40042869
chr1	40071753	40072314
chr1	40119039	40119690
chr1	40123696	40124138
chr1	40156936	40157429
chr1	40167458	40167885
chr1	40185818	40186280
chr1	40204191	40205037
chr1	40254244	40255165
chr1	40265008	40265801
chr1	40282222	40282808
chr1	40348716	40349484
chr1	40367107	40368321
chr1	40385223	40385771
chr1	40420679	40421488
chr1	40439130	40439749
chr1	40461526	40461853
chr1	40480383	40481320
chr1	40498116	40498393
chr1	40505206	40506664
chr1	40544151	40544630
chr1	40550412	40550994
chr1	40562523	40563520
chr1	40605915	40606160
chr1	40609554	40610080
chr1	40618628	40619075
chr1	40626665	40627670
chr1	40723125	40724165
chr1	40804308	40804998
chr1	40838978	40840542
chr1	40904114	40904472
chr1	40915479	40916747
chr1	40942701	40943654
chr1	40974080	40975233
chr1	40996907	40997833
chr1	41058059	41058281
chr1	41078077	41078772
chr1	41130934	41131888
chr1	41134565	41134845
chr1	41157032	41158378
chr1	41174461	41175564
chr1	41201820	41202039
chr1	41226718	41226937
chr1	41239611	41239877
chr1	41282525	41282921
chr1	41314138	41314649
chr1	41315421	41316123
chr1	41327693	41328577
chr1	41341298	41341841
chr1	41343396	41343848
chr1	41347236	41347531
chr1	41364320	41364640
chr1	41414296	41414978
chr1	41418087	41418591
chr1	41433141	41433953
chr1	41442731	41443076
chr1	41444875	41445892
chr1	41469020	41469809
chr1	41489129	41489754
chr1	41706914	41707792
chr1	41707995	41708340
chr1	41733854	41734191
chr1	41748380	41748954
chr1	41788627	41788998
chr1	41826498	41827923
chr1	41882689	41882977
chr1	41898298	41898860
chr1	41961147	41962051
chr1	41969633	41969862
chr1	41981909	41982391
chr1	42006723	42007041
chr1	42039639	42040190
chr1	42127234	42127800
chr1	42128055	42128627
chr1	42277792	42278067
chr1	42383571	42384632
chr1	42500778	42502025
chr1	42612491	42612728
chr1	42638954	42639292
chr1	42800024	42801312
chr1	42809883	42810305
chr1	42845832	42846900
chr1	42921522	42922880
chr1	42928483	42929388
chr1	43123705	43124781
chr1	43147475	43148807
chr1	43201758	43202118
chr1	43222572	43222882
chr1	43231717	43233390
chr1	43243460	43243920
chr1	43281891	43283371
chr1	43311811	43312542
chr1	43319318	43319542
chr1	43379079	43379368
chr1	43388545	43389084
chr1	43389703	43390532
chr1	43396662	43397044
chr1	43423631	43425139
chr1	43539243	43539758
chr1	43609170	43609443
chr1	43637387	43638596
chr1	43672398	43673317
chr1	43692626	43693344
chr1	43703680	43704001
chr1	43814746	43815278
chr1	43823892	43825173
chr1	43833357	43834209
chr1	43855081	43856050
chr1	43880283	43880704
chr1	43889402	43889621
chr1	43918595	43918895
chr1	43938252	43938803
chr1	43941673	43942049
chr1	43994736	43995265
chr1	43996593	43996888
chr1	44011582	44011808
chr1	44020031	44020388
chr1	44115265	44116433
chr1	44172809	44173820
chr1	44228984	44229595
chr1	44249054	44249683
chr1	44287661	44288171
chr1	44368815	44369034
chr1	44396036	44396324
chr1	44400432	44400771
chr1	44411921	44413031
chr1	44435380	44436087
chr1	44440015	44440751
chr1	44456760	44457675
chr1	44471270	44471806
chr1	44495444	44496693
chr1	44502198	44502701
chr1	44513139	44513703
chr1	44557982	44558268
chr1	44569025	44569565
chr1	44678914	44679518
chr1	44784147	44784366
chr1	44793465	44793971
chr1	44820501	44821362
chr1	44843787	44844226
chr1	44870696	44872143
chr1	44961437	44961658
chr1	45019291	45019615
chr1	45037682	45037918
chr1	45060745	45061253
chr1	45075265	45075589
chr1	45097159	45098153
chr1	45118302	45118981
chr1	45121129	45121383
chr1	45139532	45140624
chr1	45173568	45173966
chr1	45180531	45180993
chr1	45186059	45187887
chr1	45194965	45195374
chr1	45195770	45197193
chr1	45203792	45204279
chr1	45205022	45205866
chr1	45234234	45234580
chr1	45240722	45241551
chr1	45246798	45247282
chr1	45259270	45259702
chr1	45265392	45266270
chr1	45272896	45273434
chr1	45279231	45280031
chr1	45284808	45286100
chr1	45301448	45301934
chr1	45451949	45452655
chr1	45466755	45467039
chr1	45476761	45478444
chr1	45484258	45484768
chr1	45671026	45672321
chr1	45769058	45770058
chr1	45791293	45791512
chr1	45805295	45806592
chr1	45965269	45966324
chr1	45973815	45974653
chr1	45987180	45988119
chr1	46016162	46016935
chr1	46035651	46036223
chr1	46049009	46049921
chr1	46050116	46050717
chr1	46073649	46073868
chr1	46086509	46086793
chr1	46144758	46145354
chr1	46151965	46153252
chr1	46153632	46154064
chr1	46215966	46216756
chr1	46268525	46269989
chr1	46309271	46309490
chr1	46347199	46347666
chr1	46357768	46358387
chr1	46394837	46395454
chr1	46440635	46440854
chr1	46502615	46503148
chr1	46598071	46599272
chr1	46645180	46645632
chr1	46648796	46649509
chr1	46663625	46664624
chr1	46689167	46689974
chr1	46712694	46713034
chr1	46713211	46713686
chr1	46713837	46714141
chr1	46767583	46769591
chr1	46781959	46782219
chr1	46799180	46799616
chr1	46805834	46806891
chr1	46813633	46814202
chr1	46871931	46872152
chr1	46878946	46879165
chr1	46879293	46879631
chr1	46907916	46908476
chr1	46912536	46913099
chr1	46932276	46932570
chr1	46943017	46943447
chr1	46955193	46955665
chr1	46993617	46994336
chr1	47013467	47014131
chr1	47069208	47070172
chr1	47081902	47082122
chr1	47082282	47082925
chr1	47088068	47088318
chr1	47133456	47134447
chr1	47184551	47185248
chr1	47190690	47191146
chr1	47213268	47213972
chr1	47609529	47609748
chr1	47640939	47641344
chr1	47644821	47645350
chr1	47658491	47658964
chr1	47728649	47729109
chr1	47743015	47743343
chr1	47745794	47746013
chr1	47779333	47780559
chr1	47799169	47800632
chr1	47854310	47854999
chr1	47890244	47890555
chr1	47902047	47903938
chr1	48176169	48176785
chr1	48191846	48192375
chr1	48413902	48414131
chr1	48438656	48438906
chr1	48463166	48463716
chr1	48559480	48560026
chr1	48575025	48575515
chr1	48667763	48668301
chr1	48702458	48702946
chr1	48935956	48936913
chr1	48937308	48938318
chr1	48963968	48964403
chr1	48996348	48996846
chr1	49038369	49038759
chr1	49142931	49143393
chr1	49153797	49154289
chr1	49162707	49163074
chr1	49381758	49382391
chr1	50489227	50489878
chr1	50546579	50547204
chr1	50737568	50737966
chr1	50798620	50799142
chr1	50799284	50799669
chr1	50814303	50814834
chr1	50834234	50834584
chr1	50837276	50837632
chr1	50889181	50889877
chr1	51425065	51426411
chr1	51433944	51436309
chr1	51442689	51444282
chr1	51444454	51444848
chr1	51528970	51529213
chr1	51701473	51702923
chr1	51762408	51762914
chr1	51779059	51779341
chr1	51954230	51954708
chr1	51983664	51985127
chr1	52000933	52001159
chr1	52034888	52035642
chr1	52082607	52083360
chr1	52126510	52127079
chr1	52194822	52195875
chr1	52343784	52345252
chr1	52362538	52363070
chr1	52363227	52363858
chr1	52391854	52392286
chr1	52456139	52456673
chr1	52467774	52468267
chr1	52498161	52499685
chr1	52520613	52522401
chr1	52592875	52593488
chr1	52607431	52608717
chr1	52657951	52658237
chr1	52761858	52762405
chr1	52814445	52814731
chr1	52830830	52832411
chr1	52869454	52870727
chr1	52890033	52890442
chr1	53017937	53019547
chr1	53132173	53132392
chr1	53151973	53152250
chr1	53163481	53164541
chr1	53173910	53174424
chr1	53192080	53192609
chr1	53308276	53309175
chr1	53370462	53371258
chr1	53386542	53387682
chr1	53392671	53393972
chr1	53480305	53481165
chr1	53647646	53648046
chr1	53651323	53651635
chr1	53662193	53663234
chr1	53685721	53686647
chr1	53703723	53704768
chr1	53731820	53732125
chr1	53743816	53744201
chr1	53791697	53793392
chr1	53793876	53794125
chr1	53859008	53859491
chr1	53910319	53910696
chr1	53951071	53951603
chr1	54147815	54148124
chr1	54204346	54204575
chr1	54204748	54205421
chr1	54277201	54277487
chr1	54303598	54304453
chr1	54326488	54326995
chr1	54354944	54355857
chr1	54411014	54412232
chr1	54518104	54519693
chr1	54535641	54536178
chr1	54547427	54547765
chr1	54587142	54587680
chr1	54647321	54647705
chr1	54665298	54666441
chr1	54738653	54738931
chr1	54739965	54740184
chr1	54871997	54873308
chr1	54953704	54955332
chr1	54965127	54965946
chr1	55007694	55008815
chr1	55023980	55024324
chr1	55079870	55080091
chr1	55093398	55093617
chr1	55137605	55138138
chr1	55147149	55147422
chr1	55157735	55158054
chr1	55181153	55182073
chr1	55229711	55230743
chr1	55275883	55276595
chr1	55330892	55331111
chr1	55337378	55337716
chr1	55351888	55353614
chr1	55416056	55416684
chr1	55438711	55439416
chr1	55462006	55462420
chr1	55487669	55488181
chr1	55537088	55537589
chr1	55606141	55606581
chr1	55679903	55680223
chr1	55680640	55681518
chr1	55743034	55743661
chr1	55803799	55804216
chr1	55841265	55841740
chr1	55894610	55895397
chr1	57044069	57045386
chr1	57110643	57111951
chr1	57154073	57154785
chr1	57269177	57269575
chr1	57286531	57287147
chr1	57297496	57297798
chr1	57433739	57434155
chr1	57889203	57889705
chr1	57890009	57890411
chr1	58628566	58629018
chr1	58715643	58716492
chr1	59011655	59012735
chr1	59050866	59051085
chr1	59118291	59118625
chr1	59165306	59166057
chr1	59192993	59193715
chr1	59205550	59206171
chr1	59220788	59221554
chr1	59249278	59250348
chr1	59280968	59282444
chr1	59314481	59315188
chr1	59348814	59349104
chr1	59369021	59370027
chr1	59594293	59594963
chr1	59602198	59602447
chr1	59616451	59617694
chr1	59622513	59622757
chr1	59755770	59756019
chr1	59761972	59763161
chr1	60225009	60225451
chr1	60279974	60280691
chr1	60345391	60345691
chr1	60392108	60392768
chr1	60412890	60413451
chr1	60437174	60437504
chr1	60746920	60747455
chr1	61444561	61444979
chr1	61508539	61508904
chr1	61515434	61516185
chr1	61522479	61523026
chr1	61523431	61523664
chr1	61542469	61543099
chr1	61543592	61543987
chr1	61547580	61548444
chr1	61549200	61549458
chr1	61803468	61804273
chr1	61918837	61919683
chr1	62054279	62054780
chr1	62190332	62191312
chr1	62207589	62209090
chr1	62317728	62318189
chr1	62548342	62548563
chr1	62596929	62597231
chr1	62609948	62610271
chr1	62641203	62641469
chr1	62784907	62785151
chr1	62857045	62857630
chr1	62873146	62873521
chr1	62901690	62902933
chr1	62996327	62996828
chr1	63153253	63154299
chr1	63211967	63212529
chr1	63249402	63250424
chr1	63428802	63429283
chr1	63470492	63470715
chr1	63614710	63614929
chr1	63782512	63783469
chr1	63788094	63788399
chr1	63788820	63789671
chr1	63793323	63793625
chr1	63832940	63833801
chr1	63907260	63907747
chr1	63988627	63989522
chr1	64041134	64041359
chr1	64058787	64060234
chr1	64081434	64081818
chr1	64139892	64140724
chr1	64157541	64157834
chr1	64196047	64196312
chr1	64197056	64197717
chr1	64239202	64240214
chr1	64309850	64310113
chr1	64339549	64339785
chr1	64340141	64340362
chr1	64386213	64386773
chr1	64602719	64603204
chr1	64734694	64735202
chr1	64935471	64936556
chr1	64970901	64971228
chr1	65210034	65211136
chr1	65211442	65211872
chr1	65289777	65290094
chr1	65358668	65359009
chr1	65363666	65364549
chr1	65381477	65381778
chr1	65383040	65383747
chr1	65398879	65399686
chr1	65399936	65400405
chr1	65422018	65422366
chr1	65431069	65432610
chr1	65532298	65533283
chr1	65533597	65533816
chr1	65540980	65541642
chr1	65607315	65607574
chr1	65613213	65614967
chr1	65674982	65675424
chr1	65719576	65720567
chr1	65775027	65775806
chr1	65885450	65886730
chr1	66153511	66153824
chr1	66258251	66259033
chr1	66424475	66424881
chr1	66708365	66708714
chr1	66719036	66719261
chr1	66969605	66969901
chr1	67029725	67030491
chr1	67191546	67192048
chr1	67390282	67391429
chr1	67395523	67396675
chr1	67461610	67462092
chr1	67519106	67519929
chr1	67614556	67615208
chr1	67813301	67813803
chr1	67895846	67896916
chr1	67966120	67966577
chr1	67998084	67998513
chr1	68001045	68001554
chr1	68027272	68027810
chr1	68035738	68036641
chr1	68148478	68148697
chr1	68150603	68151233
chr1	68151517	68151977
chr1	68152175	68152431
chr1	68201809	68202150
chr1	68215225	68216234
chr1	68225682	68226377
chr1	68257165	68257887
chr1	68297583	68298138
chr1	68298414	68299453
chr1	68315930	68316185
chr1	68319369	68319704
chr1	68577465	68577866
chr1	68585788	68586179
chr1	68697696	68698509
chr1	68811690	68812025
chr1	68849563	68850992
chr1	68908686	68909124
chr1	68962347	68963249
chr1	69284864	69285369
chr1	69346969	69347852
chr1	70032814	70033767
chr1	70033900	70034208
chr1	70598556	70599048
chr1	70670653	70670872
chr1	70671015	70671898
chr1	70686761	70687582
chr1	70780575	70780804
chr1	70785539	70785878
chr1	70819413	70820897
chr1	70876275	70877235
chr1	70994151	70994848
chr1	71150945	71151416
chr1	71513049	71513693
chr1	71546309	71547246
chr1	72747855	72748204
chr1	72748488	72749892
chr1	72750421	72751035
chr1	73023268	73023518
chr1	74663461	74664227
chr1	74969757	74970265
chr1	75198477	75199555
chr1	75233123	75233631
chr1	75602133	75602377
chr1	75669303	75669531
chr1	76080310	76081045
chr1	76081220	76081747
chr1	76189753	76190645
chr1	76251362	76252204
chr1	76261902	76263042
chr1	76308251	76308762
chr1	76374351	76374773
chr1	76457160	76457483
chr1	76540022	76540824
chr1	76619771	76620490
chr1	77333258	77334480
chr1	77684458	77685300
chr1	77747450	77748315
chr1	77779303	77779622
chr1	77977196	77977435
chr1	78004878	78005388
chr1	78051751	78052118
chr1	78147854	78148677
chr1	78148910	78149512
chr1	78224707	78225743
chr1	78245198	78245941
chr1	78290901	78291311
chr1	78353851	78354962
chr1	78355165	78355461
chr1	78366312	78366557
chr1	78436221	78436457
chr1	78443806	78445349
chr1	78469679	78470654
chr1	78580094	78580561
chr1	78610850	78611163
chr1	78956665	78957372
chr1	79083267	79083696
chr1	79142256	79142475
chr1	79297443	79297795
chr1	80683828	80684150
chr1	81771780	81772210
chr1	81880206	81880430
chr1	82015168	82015387
chr1	82265819	82267351
chr1	82268781	82269482
chr1	82274452	82274828
chr1	82278373	82278671
chr1	82283476	82283828
chr1	82286618	82286906
chr1	82299368	82299832
chr1	82300724	82301019
chr1	82315789	82316019
chr1	82320178	82320495
chr1	82321802	82322105
chr1	82332888	82333169
chr1	82334596	82334831
chr1	82342684	82343248
chr1	82353428	82353903
chr1	82355095	82355314
chr1	82378888	82379213
chr1	82385899	82386383
chr1	82389879	82390184
chr1	82395142	82395474
chr1	82420237	82420539
chr1	82463183	82463479
chr1	82463724	82464084
chr1	83030840	83031590
chr1	84464040	84465043
chr1	84543155	84544386
chr1	84763879	84765158
chr1	84831022	84831675
chr1	84944928	84945516
chr1	84971370	84972509
chr1	85039508	85040474
chr1	85086384	85086925
chr1	85155375	85156547
chr1	85219170	85219665
chr1	85237730	85238462
chr1	85401955	85402209
chr1	85410493	85411095
chr1	85462214	85463338
chr1	85513728	85514595
chr1	85527591	85528262
chr1	85575060	85575351
chr1	85666074	85667723
chr1	85705990	85706209
chr1	85724663	85725748
chr1	85741796	85742899
chr1	85755292	85755636
chr1	85773747	85774315
chr1	85779740	85780269
chr1	85786279	85786632
chr1	85794541	85795074
chr1	85929970	85931115
chr1	85987041	85987303
chr1	85992823	85993287
chr1	86003698	86003947
chr1	86036794	86037163
chr1	86042166	86043067
chr1	86046432	86046962
chr1	86047997	86048487
chr1	86049790	86050858
chr1	86061040	86061259
chr1	86072691	86073354
chr1	86077685	86077945
chr1	86078288	86079110
chr1	86158633	86158876
chr1	86173649	86174506
chr1	86315720	86316456
chr1	86846099	86846318
chr1	86860917	86862331
chr1	86939871	86940127
chr1	87169885	87171296
chr1	87299186	87299573
chr1	87379403	87380755
chr1	87381000	87381443
chr1	87430871	87431219
chr1	87549941	87550390
chr1	87597517	87597868
chr1	87758548	87758776
chr1	87793784	87794541
chr1	87797070	87797811
chr1	88260871	88261144
chr1	88421696	88422121
chr1	88928286	88928871
chr1	89149509	89150831
chr1	89196998	89197338
chr1	89266174	89266407
chr1	89356852	89357645
chr1	89357864	89358469
chr1	89439179	89439657
chr1	89458075	89458959
chr1	89464478	89464830
chr1	89487910	89488533
[truncated: 43,196 more rows]

## Sheet: SMARCA4 specific
chr	start	end
chr1	15452	15658
chr1	559837	560054
chr1	563222	563432
chr1	669065	669608
chr1	672562	672923
chr1	886781	887313
chr1	932564	932851
chr1	955550	955863
chr1	1070802	1071021
chr1	1077555	1077761
chr1	1083750	1083969
chr1	1143459	1143754
chr1	1151216	1151820
chr1	1153324	1153687
chr1	1183778	1183989
chr1	1207861	1208522
chr1	1217077	1217938
chr1	1242934	1243824
chr1	1244039	1244671
chr1	1253621	1254012
chr1	1269015	1269278
chr1	1295343	1296390
chr1	1297461	1297698
chr1	1333523	1333785
chr1	1368631	1369666
chr1	1462718	1463006
chr1	1471698	1472183
chr1	1511482	1511726
chr1	1526824	1527337
chr1	1535096	1535347
chr1	1538423	1538884
chr1	1564068	1564350
chr1	1571934	1572232
chr1	1610076	1610282
chr1	1672562	1672793
chr1	1684543	1684798
chr1	1695640	1695846
chr1	1711869	1712089
chr1	1720620	1720893
chr1	1738090	1738804
chr1	1758093	1758804
chr1	1764351	1764707
chr1	1780639	1780883
chr1	1800887	1801218
chr1	1808028	1808275
chr1	1814989	1815242
chr1	1861020	1861286
chr1	1896800	1897047
chr1	1977978	1978186
chr1	2112031	2112391
chr1	2139697	2140218
chr1	2177427	2178035
chr1	2246431	2246649
chr1	2261397	2261603
chr1	2337123	2337640
chr1	2337949	2338331
chr1	2366970	2367245
chr1	2375233	2375718
chr1	2378118	2378497
chr1	2412560	2412840
chr1	2425428	2426168
chr1	2438206	2438771
chr1	2464710	2465135
chr1	2466220	2466773
chr1	2493566	2493772
chr1	2517058	2517493
chr1	2917309	2917669
chr1	3200559	3200936
chr1	3223223	3223663
chr1	3267591	3267819
chr1	3285615	3286891
chr1	3291887	3292221
chr1	3347762	3348031
chr1	3412640	3413045
chr1	3432747	3433176
chr1	3492724	3492931
chr1	3530028	3530243
chr1	3568648	3569254
chr1	3619836	3620422
chr1	3841646	3841852
chr1	4016750	4017049
chr1	4221843	4222174
chr1	4223265	4223507
chr1	4233323	4233568
chr1	4435678	4436203
chr1	4440532	4441012
chr1	4453408	4453614
chr1	4455167	4456024
chr1	4488716	4489326
chr1	4499223	4499429
chr1	4663426	4663944
chr1	4710400	4710994
chr1	4715131	4715508
chr1	4726892	4727114
chr1	4728582	4729596
chr1	4744151	4744700
chr1	4750783	4751531
chr1	5023031	5023835
chr1	5179510	5179716
chr1	5484857	5485240
chr1	5574440	5574849
chr1	5611545	5611864
chr1	5953765	5954072
chr1	6043424	6043950
chr1	6076254	6076630
chr1	6097301	6097757
chr1	6119844	6120362
chr1	6135966	6136323
chr1	6176309	6176564
chr1	6231531	6231996
chr1	6265268	6265507
chr1	6269813	6270089
chr1	6327737	6328306
chr1	6340868	6341218
chr1	6414187	6414493
chr1	6418968	6419385
chr1	6419521	6420028
chr1	6497052	6497570
chr1	6516837	6517281
chr1	6577597	6577810
chr1	6581551	6582047
chr1	6599101	6599338
chr1	6604877	6605343
chr1	6640633	6641037
chr1	6746264	6746783
chr1	6755890	6756227
chr1	6784607	6785147
chr1	6845912	6846386
chr1	6863151	6863935
chr1	6919984	6920709
chr1	7008903	7009459
chr1	7022960	7023187
chr1	7051034	7051825
chr1	7086188	7086604
chr1	7106430	7107225
chr1	7176216	7176428
chr1	7177550	7178269
chr1	7196303	7196627
chr1	7283452	7284291
chr1	7309731	7310002
chr1	7310242	7310527
chr1	7315626	7316030
chr1	7326404	7326866
chr1	7327689	7327943
chr1	7345015	7345520
chr1	7351459	7351907
chr1	7360972	7361724
chr1	7395478	7395732
chr1	7479565	7479895
chr1	7497176	7497757
chr1	7504533	7504739
chr1	7522886	7523113
chr1	7530855	7532128
chr1	7586566	7587623
chr1	7598175	7598576
chr1	7609294	7610384
chr1	7701673	7701957
chr1	7707428	7707733
chr1	7948482	7948786
chr1	7962750	7963106
chr1	7980491	7981088
chr1	8000681	8001714
chr1	8008711	8009594
chr1	8016758	8016985
chr1	8048580	8049121
chr1	8054081	8054457
chr1	8076300	8076833
chr1	8088110	8088659
chr1	8100437	8101119
chr1	8115973	8116460
chr1	8131142	8131357
chr1	8154650	8155152
chr1	8155809	8156061
chr1	8178000	8178576
chr1	8182254	8182859
chr1	8201803	8202198
chr1	8207928	8208321
chr1	8228105	8228318
chr1	8229367	8230077
chr1	8249994	8250261
chr1	8254574	8255079
chr1	8299239	8299794
chr1	8317651	8318024
chr1	8344237	8344544
chr1	8363245	8363522
chr1	8403321	8403927
chr1	8417319	8417805
chr1	8433514	8434282
chr1	8454826	8455233
chr1	8472356	8472572
chr1	8516346	8517303
chr1	8553921	8554311
chr1	8556300	8556506
chr1	8557600	8557845
chr1	8577171	8577590
chr1	8600593	8601339
chr1	8623348	8624048
chr1	8676981	8677263
chr1	8686015	8687177
chr1	8707751	8707996
chr1	8712036	8712653
chr1	8720353	8721073
chr1	8721294	8722241
chr1	8728299	8728855
chr1	8730322	8730702
chr1	8734990	8735431
chr1	8739353	8739678
chr1	8761136	8761893
chr1	8800145	8800676
chr1	8806516	8806857
chr1	8875722	8876096
chr1	8882692	8883230
chr1	8927291	8927579
chr1	8929263	8929670
chr1	8933682	8934261
chr1	8944161	8945304
chr1	9001817	9002342
chr1	9043815	9044095
chr1	9050009	9050224
chr1	9072179	9072452
chr1	9127209	9127727
chr1	9138046	9138670
chr1	9202238	9202516
chr1	9203364	9203575
chr1	9205084	9205753
chr1	9223659	9224599
chr1	9240004	9240810
chr1	9260499	9260859
chr1	9267300	9267586
chr1	9288720	9288926
chr1	9353713	9354177
chr1	9354328	9355122
chr1	9362879	9363678
chr1	9375615	9376428
chr1	9411558	9412026
chr1	9448781	9449275
chr1	9460450	9461146
chr1	9461782	9462285
chr1	9498636	9499136
chr1	9536664	9537244
chr1	9551030	9551459
chr1	9589291	9589608
chr1	9611979	9612379
chr1	9615507	9615732
chr1	9621415	9621950
chr1	9632739	9632945
chr1	9633743	9633984
chr1	9653564	9653927
chr1	9719598	9719804
chr1	9731348	9731914
chr1	9765553	9765795
chr1	9813231	9813806
chr1	9883005	9883537
chr1	9941805	9942682
chr1	9953976	9954502
chr1	9958547	9959376
chr1	9964843	9965245
chr1	10018780	10019363
chr1	10020876	10021152
chr1	10050608	10051101
chr1	10056580	10057087
chr1	10074017	10074388
chr1	10078476	10079052
chr1	10091589	10091837
chr1	10106277	10106517
chr1	10115686	10116249
chr1	10134133	10135212
chr1	10182651	10183451
chr1	10255577	10256104
chr1	10290694	10291044
chr1	10312508	10312996
chr1	10340771	10341364
chr1	10397871	10398470
chr1	10407432	10407643
chr1	10440636	10441106
chr1	10463734	10464111
chr1	10475272	10475746
chr1	10488206	10488470
chr1	10519068	10519625
chr1	10570414	10571476
chr1	10605451	10605903
chr1	10606947	10607307
chr1	10700841	10701184
chr1	10754794	10755145
chr1	10776837	10777084
chr1	10784230	10784723
chr1	10790911	10791552
chr1	10815895	10816206
chr1	10856223	10856907
chr1	10884928	10885334
chr1	10891160	10891505
chr1	10951110	10951524
chr1	10960901	10961173
chr1	10978563	10978861
chr1	11035765	11036252
chr1	11113779	11114272
chr1	11194287	11194865
chr1	11198947	11199389
chr1	11207496	11207981
chr1	11218491	11219425
chr1	11232160	11232505
chr1	11240252	11240816
chr1	11297136	11297447
chr1	11346335	11347242
chr1	11434711	11435013
chr1	11444221	11444824
chr1	11610640	11611032
chr1	11632216	11632620
chr1	11658534	11658860
chr1	11702381	11702833
chr1	11727528	11727931
chr1	11751513	11751719
chr1	11752852	11753993
chr1	11767489	11767876
chr1	11768678	11769103
chr1	11771246	11771577
chr1	11788331	11788537
chr1	11790492	11790782
chr1	11806062	11806508
chr1	11813818	11814155
chr1	11822763	11822997
chr1	11881495	11882399
chr1	11919651	11919869
chr1	11922887	11923104
chr1	11961473	11961760
chr1	11979002	11979447
chr1	11985049	11985447
chr1	12009139	12009523
chr1	12050534	12050919
chr1	12061558	12062639
chr1	12074608	12075341
chr1	12100530	12100736
chr1	12101602	12101808
chr1	12112082	12112546
chr1	12116436	12116876
chr1	12117313	12117828
chr1	12123116	12123496
chr1	12128066	12128310
chr1	12155873	12156260
chr1	12172976	12173182
chr1	12213248	12213845
chr1	12221524	12222504
chr1	12226930	12227268
chr1	12238127	12238629
chr1	12244133	12244654
chr1	12303920	12304305
chr1	12356680	12357042
chr1	12493760	12494704
chr1	12497073	12497386
chr1	12514587	12515010
chr1	12515234	12515570
chr1	12516869	12517525
chr1	12548909	12549204
chr1	12561597	12562233
chr1	12609714	12610369
chr1	12616618	12616825
chr1	12632711	12632966
chr1	12633324	12634473
chr1	12648025	12649074
chr1	12661848	12662393
chr1	12663807	12664775
chr1	12670633	12670878
chr1	12676032	12676508
chr1	12696498	12696875
chr1	12769192	12770014
chr1	12820358	12820742
chr1	12858766	12859574
chr1	12882892	12883362
chr1	12911284	12912257
chr1	13843636	13843958
chr1	13920247	13920667
chr1	13931656	13932100
chr1	14093168	14093904
chr1	14155626	14155902
chr1	14219277	14219662
chr1	14381943	14382389
chr1	14410037	14410382
chr1	14454592	14454950
chr1	14464380	14464967
chr1	14517047	14517493
chr1	14541392	14542006
chr1	14609264	14609617
chr1	14623333	14623598
chr1	14647109	14647316
chr1	14658752	14659076
chr1	14672434	14673314
chr1	14687502	14688018
chr1	14692802	14693202
chr1	14698527	14699203
chr1	14703965	14704291
chr1	14718543	14718961
chr1	14763486	14763692
chr1	14767862	14768714
chr1	14770025	14770265
chr1	14802752	14803560
chr1	14806117	14806783
chr1	14812600	14813666
chr1	14814227	14814682
chr1	14843682	14844307
chr1	14848893	14849768
chr1	14869363	14870176
chr1	14887515	14887829
chr1	14904465	14904796
chr1	14932650	14932856
chr1	14933121	14933327
chr1	14992772	14993240
chr1	15026855	15027250
chr1	15031251	15031679
chr1	15050936	15051231
chr1	15105657	15105943
chr1	15116340	15116653
chr1	15176958	15177306
chr1	15221313	15221584
chr1	15266534	15266757
chr1	15307521	15307837
chr1	15322630	15323510
chr1	15364553	15365056
chr1	15383208	15383826
chr1	15485263	15485701
chr1	15505025	15506160
chr1	15514656	15514980
chr1	15515150	15515511
chr1	15527042	15527659
chr1	15532984	15533441
chr1	15544983	15545535
chr1	15609895	15610458
chr1	15623677	15623978
chr1	15638453	15638765
chr1	15664039	15664885
chr1	15680853	15681452
chr1	15682721	15683026
chr1	15683355	15683739
chr1	15694492	15694910
chr1	15733584	15734138
chr1	15743912	15744406
chr1	15753082	15753667
chr1	15759162	15759859
chr1	15778679	15778982
chr1	15780848	15781102
chr1	15790626	15791280
chr1	15841586	15842081
chr1	15946684	15947007
chr1	16005099	16005476
chr1	16006617	16007997
chr1	16075875	16076381
chr1	16087159	16087588
chr1	16092302	16092696
chr1	16098698	16099021
chr1	16104466	16104756
chr1	16114957	16115465
chr1	16123121	16123534
chr1	16147045	16147251
chr1	16159730	16159974
chr1	16184903	16185307
chr1	16196960	16197304
chr1	16209295	16209967
chr1	16219666	16220098
chr1	16224369	16224655
chr1	16227429	16227655
chr1	16243135	16243357
chr1	16245886	16246132
chr1	16249842	16250062
chr1	16251172	16251712
chr1	16278876	16279877
chr1	16312221	16312555
chr1	16339334	16339842
chr1	16345993	16346913
chr1	16365163	16365427
chr1	16394945	16395268
chr1	16402425	16402959
chr1	16403274	16403635
chr1	16415222	16415998
chr1	16424174	16424380
chr1	16436157	16436456
chr1	16448841	16449790
chr1	16483248	16483631
chr1	16485555	16485844
chr1	16509698	16509951
chr1	16515528	16515851
chr1	16534700	16534931
chr1	16543933	16544162
chr1	16581022	16581458
chr1	16587249	16587744
chr1	16650809	16651304
chr1	16694929	16695306
chr1	16712652	16713443
chr1	16723045	16723471
chr1	16733328	16733534
chr1	16757145	16757425
chr1	16775832	16776038
chr1	16788527	16789111
chr1	16804877	16805175
chr1	16838692	16839049
chr1	16891939	16892160
chr1	16893557	16893841
chr1	16928744	16929272
chr1	17075203	17075466
chr1	17088276	17088564
chr1	17090915	17091156
chr1	17096670	17097299
chr1	17105045	17105356
chr1	17107665	17107966
chr1	17188319	17188531
chr1	17188872	17189078
chr1	17275587	17275901
chr1	17289980	17290411
chr1	17307766	17308451
chr1	17311079	17311688
chr1	17330215	17330997
chr1	17342776	17343128
chr1	17372628	17373045
chr1	17390106	17390313
chr1	17425428	17425803
chr1	17448631	17449438
chr1	17489104	17489898
chr1	17495268	17495488
chr1	17513015	17513611
chr1	17525178	17526225
chr1	17541389	17542440
chr1	17552860	17553337
chr1	17577081	17578678
chr1	17591732	17592153
chr1	17603007	17603529
chr1	17613774	17614357
chr1	17616227	17616473
chr1	17641134	17641414
chr1	17695949	17696584
chr1	17747128	17747534
chr1	17768035	17768363
chr1	17769974	17770296
chr1	17802247	17802730
chr1	17814393	17814736
chr1	17849918	17850532
chr1	17852683	17853259
chr1	17871592	17872451
chr1	17877977	17878746
chr1	17880421	17881003
chr1	17895808	17896442
chr1	17912633	17913392
chr1	17914042	17914612
chr1	17938504	17938840
chr1	17951078	17951976
chr1	17959089	17959773
chr1	17959983	17960563
chr1	17963150	17963410
chr1	18001072	18001501
chr1	18046419	18046859
chr1	18058940	18059582
chr1	18091913	18092941
chr1	18094975	18095859
chr1	18192617	18193474
chr1	18200610	18201187
chr1	18201901	18202781
chr1	18205409	18205803
chr1	18218978	18219216
chr1	18235894	18236379
chr1	18256188	18256418
chr1	18281986	18282789
chr1	18311012	18311430
chr1	18393032	18393300
chr1	18418252	18419065
chr1	18442660	18443173
chr1	18472691	18473055
chr1	18475528	18475919
chr1	18509117	18509681
chr1	18523860	18524259
chr1	18626317	18626621
chr1	18907877	18908134
chr1	18911224	18911659
chr1	18944776	18945602
chr1	18962308	18963010
chr1	18995487	18995894
chr1	19233542	19233904
chr1	19248830	19249057
chr1	19252889	19254659
chr1	19258909	19259367
chr1	19263796	19264190
chr1	19264892	19265196
chr1	19275013	19276750
chr1	19291907	19292778
chr1	19298588	19299904
chr1	19360292	19360940
chr1	19392855	19393259
chr1	19393696	19394207
chr1	19414231	19415028
chr1	19422798	19423030
chr1	19440048	19440751
chr1	19464622	19464930
chr1	19489792	19490093
chr1	19492137	19492448
chr1	19529761	19530469
chr1	19549716	19550295
chr1	19641848	19642141
chr1	19663074	19663532
chr1	19680060	19680302
chr1	19690497	19690703
chr1	19696676	19696882
chr1	19710835	19711044
chr1	19722155	19722776
chr1	19724948	19725297
chr1	19756413	19757276
chr1	19766896	19767417
chr1	19774846	19775921
chr1	19777247	19777785
chr1	19795815	19796207
chr1	19835300	19835703
chr1	19884476	19884747
chr1	19908682	19909186
chr1	19942957	19943375
chr1	19948704	19949032
chr1	19962431	19962694
chr1	19969589	19970014
chr1	19988286	19988550
chr1	19991181	19991717
chr1	20008904	20009160
chr1	20076906	20077490
chr1	20084016	20085406
chr1	20086193	20086588
chr1	20091468	20091734
chr1	20101881	20102198
chr1	20151151	20151570
chr1	20193345	20193644
chr1	20275352	20276042
chr1	20384686	20385467
chr1	20390348	20390935
chr1	20427614	20427846
chr1	20450702	20451431
chr1	20497828	20498190
chr1	20537906	20538434
chr1	20559993	20560199
chr1	20581992	20582448
chr1	20606024	20606487
chr1	20628650	20629022
chr1	20702006	20702320
chr1	20737265	20738345
chr1	20753109	20754098
chr1	20767242	20767707
chr1	20773523	20773810
chr1	20822618	20823104
chr1	20848914	20849293
chr1	20866453	20867120
chr1	20905538	20905796
chr1	20911424	20911660
chr1	20930637	20931418
chr1	20938767	20939195
chr1	20976587	20976813
chr1	21025019	21025374
chr1	21028966	21029288
chr1	21051448	21052165
chr1	21140503	21140721
chr1	21230011	21230242
chr1	21300716	21300922
chr1	21308548	21309174
chr1	21395996	21396368
chr1	21404523	21404999
chr1	21409687	21409908
chr1	21425646	21426021
chr1	21501116	21501412
chr1	21527817	21528203
chr1	21532663	21533063
chr1	21538706	21538953
chr1	21543536	21543876
chr1	21561362	21561595
chr1	21564939	21565415
chr1	21570522	21571137
chr1	21571526	21571901
chr1	21578478	21579265
chr1	21588105	21589066
chr1	21606390	21607262
chr1	21621486	21621692
chr1	21629202	21630200
chr1	21655968	21656238
chr1	21728450	21728659
chr1	21777674	21778108
chr1	21780394	21780914
chr1	21791660	21792012
chr1	21866543	21866760
chr1	21868377	21868705
chr1	21876777	21877115
chr1	21879271	21879519
chr1	21880148	21880632
chr1	21894095	21894713
chr1	21921159	21921576
chr1	21977926	21978491
chr1	21982306	21982560
chr1	22127537	22128058
chr1	22143266	22143910
chr1	22184034	22184448
chr1	22188609	22188948
chr1	22231409	22231615
chr1	22246055	22247607
chr1	22257547	22258393
chr1	22260265	22260709
chr1	22283053	22283915
chr1	22292727	22293182
chr1	22345410	22346223
chr1	22366251	22366629
chr1	22371284	22371698
chr1	22371944	22372207
chr1	22438037	22438411
chr1	22503740	22504218
chr1	22533219	22533510
chr1	22542744	22542950
chr1	22600197	22600499
chr1	22615265	22615746
chr1	22659604	22659949
chr1	22706702	22707275
chr1	22714382	22714740
chr1	22739011	22739414
chr1	22739544	22739807
chr1	22745261	22745822
chr1	22773936	22774573
chr1	22889694	22890146
chr1	22918118	22918549
chr1	22927043	22927249
chr1	22937948	22938315
chr1	22939269	22939653
chr1	22988875	22989213
chr1	23015823	23016423
chr1	23029332	23029713
chr1	23061534	23062409
chr1	23064921	23065442
chr1	23072506	23073127
chr1	23073849	23074300
chr1	23107278	23107575
chr1	23122747	23123009
chr1	23152361	23152604
chr1	23196830	23197229
chr1	23206511	23206999
chr1	23229178	23230072
chr1	23246024	23246444
chr1	23290630	23291126
chr1	23304921	23305244
chr1	23400687	23400926
chr1	23427962	23429192
chr1	23429855	23430213
chr1	23445812	23446163
chr1	23446483	23446727
chr1	23448979	23449322
chr1	23456443	23456701
chr1	23474694	23474922
chr1	23480706	23481139
chr1	23515244	23515820
chr1	23520703	23521655
chr1	23524967	23525422
chr1	23536974	23537292
chr1	23537438	23537759
chr1	23600113	23600362
chr1	23603926	23604535
chr1	23609426	23609830
chr1	23610301	23610824
chr1	23629393	23629667
chr1	23655234	23655440
chr1	23711219	23711722
chr1	23719997	23720920
chr1	23729461	23729870
chr1	23738017	23738606
chr1	23801709	23802277
chr1	23856143	23856682
chr1	23884720	23885053
chr1	23919576	23920499
chr1	23977722	23978015
chr1	23999795	24000581
chr1	24026366	24026572
chr1	24029104	24029337
chr1	24036508	24036714
chr1	24046922	24047435
chr1	24058800	24059471
chr1	24071025	24071686
chr1	24083076	24083600
chr1	24106012	24106587
chr1	24119888	24120351
chr1	24231100	24231528
chr1	24257429	24257678
chr1	24277842	24278607
chr1	24281659	24281897
chr1	24329985	24330268
chr1	24335835	24336403
chr1	24345150	24345792
chr1	24349024	24349637
chr1	24372549	24373855
chr1	24435243	24435745
chr1	24450923	24451129
chr1	24452721	24453067
chr1	24516614	24517074
chr1	24518455	24518889
chr1	24603903	24604446
chr1	24616310	24616958
chr1	24620725	24621738
chr1	24636128	24636648
chr1	24643550	24643975
chr1	24677325	24677698
chr1	24678598	24679041
chr1	24689421	24689957
chr1	24691399	24692297
chr1	24701549	24701855
chr1	24711601	24712049
chr1	24720353	24720808
chr1	24743433	24743826
chr1	24788525	24788960
chr1	24829831	24830077
chr1	24842005	24842580
chr1	24853644	24853883
chr1	24893005	24893412
chr1	24927337	24928129
chr1	24970408	24970691
chr1	24986523	24986914
chr1	25004770	25005448
chr1	25009865	25010666
chr1	25034357	25034586
chr1	25039575	25040266
chr1	25041478	25042052
chr1	25045436	25045768
chr1	25046657	25046945
chr1	25054115	25054508
chr1	25069987	25070492
chr1	25078636	25079389
chr1	25080678	25081115
chr1	25130365	25130767
chr1	25132001	25132694
chr1	25205227	25205815
chr1	25241239	25241640
chr1	25273924	25274178
chr1	25275751	25276123
chr1	25281507	25282112
chr1	25293276	25293582
chr1	25330052	25330269
chr1	25357252	25357660
chr1	25407207	25407439
chr1	25580238	25580863
chr1	25586376	25587192
chr1	25604945	25605177
chr1	25613661	25613877
chr1	25616265	25616593
chr1	25646982	25647350
chr1	25663434	25663733
chr1	25670214	25670690
chr1	25687618	25688146
chr1	25698154	25698645
chr1	25729812	25730121
chr1	25768679	25768969
chr1	25795674	25796089
chr1	25829418	25829915
chr1	25876095	25877396
chr1	25895374	25895814
chr1	25935044	25935254
chr1	25937483	25937689
chr1	26000730	26000936
chr1	26021608	26021863
chr1	26022317	26022700
chr1	26034379	26035194
chr1	26084375	26084609
chr1	26099916	26100316
chr1	26113539	26114202
chr1	26123171	26123537
chr1	26145597	26145855
chr1	26163719	26164051
chr1	26175029	26175660
chr1	26238447	26239518
chr1	26285004	26285356
chr1	26318787	26318994
chr1	26394195	26394647
chr1	26395272	26395770
chr1	26409709	26410192
chr1	26424063	26424753
chr1	26449779	26450357
chr1	26483101	26483504
chr1	26508119	26508553
chr1	26516739	26517009
chr1	26605499	26605817
chr1	26624602	26625010
chr1	26629354	26629834
chr1	26658019	26658584
chr1	26675726	26676178
chr1	26677211	26678949
chr1	26698481	26698983
chr1	26704482	26705224
chr1	26713732	26714339
chr1	26731161	26731581
chr1	26731835	26732208
chr1	26809485	26809845
chr1	26909179	26909664
chr1	26928971	26929290
chr1	26994635	26995264
chr1	27003295	27003673
chr1	27032194	27032941
chr1	27043940	27044275
chr1	27060348	27060770
chr1	27113231	27113750
chr1	27166103	27166317
chr1	27175466	27176303
chr1	27185323	27185958
chr1	27198896	27199237
chr1	27213633	27214021
chr1	27233611	27234532
chr1	27250307	27250532
chr1	27261913	27262350
chr1	27288167	27288743
chr1	27298770	27299224
chr1	27317117	27318209
chr1	27344754	27345181
chr1	27359811	27360205
chr1	27363284	27363653
chr1	27425760	27426559
chr1	27431860	27432119
chr1	27433163	27433453
chr1	27446340	27446546
chr1	27448971	27449509
chr1	27462534	27462893
chr1	27479566	27480287
chr1	27492876	27493518
chr1	27519185	27519391
chr1	27618692	27619045
chr1	27625610	27626350
chr1	27668133	27668620
chr1	27674510	27674716
chr1	27678142	27678512
chr1	27714970	27715312
chr1	27744947	27745287
chr1	27763127	27763521
chr1	27815523	27815734
chr1	27830516	27830970
chr1	27844824	27845312
chr1	27890324	27890743
chr1	27916506	27916954
chr1	27921617	27922032
chr1	27925699	27926028
chr1	27933009	27933504
chr1	27947859	27948414
chr1	27963598	27963804
chr1	27976891	27977573
chr1	27982584	27982898
chr1	27995844	27996073
chr1	28046056	28046378
chr1	28201705	28202072
chr1	28210657	28211085
chr1	28231110	28231365
chr1	28258742	28259184
chr1	28287449	28287914
chr1	28288236	28288449
chr1	28295145	28295664
chr1	28306069	28306574
chr1	28337632	28337846
chr1	28392551	28392760
chr1	28404944	28405941
chr1	28417754	28418133
chr1	28431721	28432082
chr1	28437222	28437926
chr1	28449970	28450601
chr1	28455499	28456138
chr1	28463474	28463873
chr1	28465792	28466096
chr1	28471038	28471463
chr1	28474229	28474816
chr1	28479586	28480050
chr1	28516934	28517265
chr1	28535317	28535831
chr1	28599796	28600389
chr1	28653401	28653977
chr1	28668100	28668596
chr1	28669787	28670205
chr1	28672651	28673196
chr1	28680138	28681338
chr1	28718303	28718952
chr1	28743758	28744341
chr1	28751977	28752383
chr1	28757817	28758346
chr1	28776466	28776808
chr1	28782673	28783003
chr1	28784787	28785363
chr1	28798161	28798410
chr1	28827538	28827950
chr1	28858629	28859013
chr1	28921142	28921940
chr1	28928072	28928816
chr1	29077753	29078318
chr1	29152630	29152867
chr1	29172760	29173061
chr1	29186941	29187252
chr1	29192408	29192828
chr1	29211451	29211966
chr1	29220275	29220601
chr1	29254559	29254916
chr1	29282372	29282917
chr1	29298571	29299518
chr1	29360401	29360807
chr1	29460328	29460561
chr1	29472250	29472777
chr1	29473590	29473868
chr1	29492442	29492739
chr1	29497590	29497798
chr1	29523444	29523815
chr1	29570260	29570640
chr1	29598155	29598934
chr1	29606839	29607866
chr1	29628841	29629154
chr1	29658731	29659197
chr1	29707035	29707493
chr1	29710415	29710959
chr1	29743572	29743978
chr1	30042750	30043895
chr1	30052615	30053199
chr1	30063664	30064466
chr1	30065566	30066007
chr1	30112566	30113619
chr1	30122334	30122884
chr1	30158300	30158602
chr1	30161023	30161749
chr1	30181893	30183091
chr1	30184682	30185190
chr1	30192038	30192415
chr1	30262306	30262697
chr1	30322040	30322323
chr1	30405783	30406387
chr1	30407207	30407513
chr1	30411959	30412352
chr1	30439615	30440158
chr1	30457744	30457987
chr1	30478993	30479692
chr1	30531478	30532246
chr1	30536620	30537425
chr1	30556656	30557405
chr1	30664035	30664442
chr1	30726699	30726983
chr1	30759457	30760046
chr1	30796852	30797062
chr1	30879126	30879429
chr1	30880183	30881230
chr1	30885209	30885522
chr1	30917302	30918091
chr1	30944780	30945027
chr1	30995762	30996620
chr1	31086024	31086431
chr1	31091109	31091716
chr1	31118611	31119122
chr1	31125196	31125469
chr1	31143546	31144018
chr1	31162931	31163444
chr1	31173979	31174445
chr1	31200642	31201134
chr1	31214136	31214437
chr1	31229321	31230058
chr1	31251267	31251490
chr1	31252376	31252764
chr1	31270703	31271430
chr1	31281937	31282899
chr1	31289250	31290067
chr1	31331693	31332152
chr1	31360447	31360689
chr1	31360976	31361475
chr1	31391887	31392112
chr1	31406448	31407182
chr1	31421771	31421977
chr1	31439488	31440147
chr1	31480128	31480836
chr1	31482895	31483780
chr1	31501857	31502681
chr1	31509685	31509900
chr1	31527444	31528044
chr1	31574012	31574222
chr1	31578475	31578715
chr1	31584038	31584686
chr1	31658462	31658759
chr1	31669590	31669869
chr1	31716906	31717720
chr1	31778940	31779658
chr1	31807815	31808284
chr1	31847621	31847834
chr1	31849633	31850015
chr1	31869697	31870908
chr1	31883715	31884032
chr1	31894405	31894681
chr1	31988506	31988941
chr1	31995912	31996436
chr1	31996589	31997286
chr1	32001201	32001431
chr1	32028382	32028918
chr1	32039324	32040309
chr1	32040778	32040999
chr1	32057254	32057778
chr1	32091127	32091623
chr1	32105216	32105610
chr1	32124294	32124750
chr1	32129489	32129704
chr1	32131878	32132704
chr1	32140177	32140738
chr1	32155107	32156083
chr1	32173328	32173694
chr1	32178174	32178730
chr1	32182935	32183215
chr1	32189498	32189930
chr1	32200107	32200631
chr1	32216521	32217133
chr1	32263924	32264798
chr1	32281484	32281862
chr1	32288488	32288694
chr1	32297319	32297876
chr1	32308711	32309542
chr1	32321024	32321387
chr1	32370263	32370686
chr1	32397142	32397533
chr1	32400521	32400909
chr1	32403033	32403266
chr1	32420187	32420904
chr1	32450221	32450692
chr1	32450953	32451267
chr1	32490384	32490653
chr1	32497426	32497896
chr1	32518531	32518869
chr1	32566689	32567439
chr1	32586863	32587386
chr1	32599161	32599472
chr1	32616637	32617168
chr1	32637944	32638674
chr1	32661977	32663004
chr1	32674520	32674897
chr1	32701374	32702238
chr1	32712392	32712961
chr1	32732664	32732917
chr1	32739408	32739787
chr1	32772892	32773379
chr1	32787618	32787832
chr1	32790259	32790476
chr1	32805243	32805492
chr1	32823922	32824311
chr1	32872092	32872737
chr1	32897560	32897891
chr1	32920396	32920768
chr1	32985907	32986161
chr1	33153837	33154064
chr1	33160821	33161425
chr1	33168556	33168998
chr1	33181566	33181784
chr1	33195403	33195971
chr1	33207782	33208297
chr1	33208461	33209371
chr1	33225342	33226129
chr1	33240832	33241490
chr1	33246416	33246713
chr1	33252621	33252848
chr1	33255109	33255428
chr1	33257544	33257926
chr1	33261559	33261765
chr1	33263846	33264248
chr1	33264744	33265170
chr1	33266812	33267158
chr1	33338273	33338679
chr1	33343775	33344280
chr1	33385522	33385845
chr1	33405198	33405640
chr1	33414492	33414774
chr1	33418804	33419492
chr1	33419852	33420152
chr1	33433875	33434203
chr1	33454412	33455193
chr1	33462850	33463749
chr1	33470383	33470610
chr1	33513536	33513971
chr1	33515630	33516369
chr1	33526222	33526708
chr1	33533593	33533939
chr1	33585664	33586681
chr1	33606275	33606619
chr1	33613464	33613719
chr1	33654118	33654919
chr1	33684325	33684585
chr1	33685236	33686006
chr1	33722144	33722386
chr1	33722529	33722844
chr1	33733048	33733254
chr1	33761144	33761545
chr1	33786658	33787141
chr1	33793411	33793895
chr1	33804545	33804925
chr1	33807791	33808424
chr1	33844502	33844764
chr1	33849863	33850546
chr1	33886724	33887176
chr1	33899114	33900009
chr1	33900649	33901043
chr1	33908644	33909193
chr1	34026374	34026713
chr1	34051564	34052218
chr1	34201300	34201622
chr1	34228568	34229662
chr1	34279800	34280350
chr1	34280604	34281055
chr1	34328093	34328299
chr1	34342439	34343057
chr1	34368387	34368796
chr1	34368997	34369283
chr1	34383887	34384488
chr1	34393358	34394246
chr1	34409606	34410104
chr1	34451218	34451809
chr1	34451949	34452393
chr1	34532452	34533047
chr1	34566601	34567119
chr1	34594116	34594474
chr1	34597053	34597602
chr1	34665189	34665993
chr1	34731819	34732135
chr1	34733229	34734473
chr1	34785589	34785832
chr1	34826187	34826742
chr1	34833695	34833969
chr1	34844606	34844963
chr1	35057937	35058159
chr1	35147212	35147448
chr1	35161835	35162172
chr1	35180617	35181011
chr1	35218974	35219234
chr1	35245037	35245319
chr1	35249109	35249568
chr1	35443581	35443984
chr1	35512585	35513526
chr1	35576758	35577029
chr1	35753478	35754066
chr1	35754321	35754863
chr1	35785657	35785914
chr1	35843115	35843557
chr1	35900548	35900754
chr1	35913990	35914486
chr1	35914865	35915238
chr1	35933264	35933595
chr1	35971460	35972283
chr1	36005008	36005929
chr1	36041689	36041979
chr1	36071376	36071842
chr1	36106039	36106381
chr1	36121742	36122392
chr1	36175123	36175379
chr1	36197992	36198254
chr1	36211049	36211460
chr1	36217707	36217997
chr1	36227802	36228008
chr1	36359803	36360143
chr1	36474064	36474625
chr1	36500184	36500881
chr1	36534550	36534758
chr1	36574109	36575095
chr1	36594252	36594582
chr1	36599138	36599559
chr1	36602084	36602618
chr1	36606269	36606547
chr1	36632527	36632894
chr1	36638318	36639098
chr1	36669138	36669869
chr1	36705851	36706263
chr1	36713778	36714413
chr1	36720017	36720361
chr1	36723025	36723269
chr1	36731987	36732207
chr1	36744982	36745238
chr1	36756435	36756677
chr1	36772789	36773403
chr1	36818059	36818968
chr1	36902246	36902780
chr1	36977607	36977827
chr1	36988909	36989180
chr1	37103683	37104387
chr1	37119733	37119940
chr1	37157061	37157303
chr1	37218539	37219042
chr1	37300380	37300586
chr1	37402822	37403501
chr1	37404430	37404819
chr1	37715937	37716423
chr1	37720944	37721434
chr1	37741228	37741686
chr1	37856777	37857152
chr1	37944198	37944645
chr1	37945112	37945725
chr1	37951077	37951448
chr1	37974895	37975222
chr1	37999597	38000562
chr1	38003020	38003260
chr1	38027398	38027804
chr1	38040692	38041151
chr1	38042089	38042619
chr1	38068715	38069146
chr1	38081117	38081323
chr1	38126701	38127417
chr1	38166818	38167108
chr1	38198186	38198440
chr1	38204791	38205292
chr1	38206681	38207242
chr1	38220962	38221320
chr1	38231026	38231279
chr1	38331141	38331519
chr1	38356165	38356495
chr1	38398329	38398898
chr1	38409693	38409998
chr1	38424124	38424993
chr1	38433675	38433881
chr1	38474945	38475277
chr1	38504584	38504969
chr1	38506129	38506666
chr1	38589076	38589330
chr1	38593008	38593387
chr1	38595795	38596013
chr1	38618405	38618611
chr1	38701378	38702011
chr1	38909852	38910208
chr1	38917375	38917647
chr1	38965954	38966364
chr1	38968507	38968713
chr1	39054756	39055175
chr1	39193912	39194563
chr1	39196664	39196988
chr1	39201126	39201767
chr1	39364430	39365143
chr1	39424495	39424940
chr1	39452341	39452569
chr1	39469348	39469620
chr1	39498583	39498915
chr1	39513465	39513926
chr1	39541912	39542221
chr1	39555679	39556078
chr1	39568939	39569666
chr1	39573218	39573572
chr1	39580822	39581706
chr1	39582669	39583133
chr1	39595985	39596464
chr1	39610502	39611144
chr1	39619808	39621012
chr1	39630036	39630366
chr1	39642852	39643058
chr1	39655321	39655656
chr1	39662578	39662797
chr1	39671596	39671803
chr1	39704014	39704332
chr1	39716349	39716696
chr1	39720950	39721173
chr1	39731855	39732106
chr1	39754384	39754840
chr1	39759146	39759565
chr1	39761524	39761954
chr1	39853010	39853564
chr1	39916749	39917262
chr1	39927878	39928095
chr1	39932106	39932360
chr1	39941352	39941685
chr1	39967359	39967576
chr1	39974701	39974949
chr1	40108470	40109013
chr1	40142549	40143091
chr1	40154290	40154890
chr1	40159851	40160114
chr1	40188095	40188511
chr1	40194730	40195029
chr1	40227425	40227785
chr1	40295636	40295942
chr1	40311335	40311931
chr1	40332376	40332972
chr1	40358356	40359262
chr1	40391351	40391636
chr1	40447447	40448145
chr1	40479988	40480194
chr1	40524909	40525536
chr1	40532654	40533148
chr1	40542487	40542947
chr1	40628405	40628978
chr1	40652101	40652546
chr1	40707176	40708164
chr1	40710602	40711021
chr1	40733472	40733766
chr1	40735801	40736496
chr1	40776419	40776706
chr1	40828047	40828628
chr1	40841337	40841583
chr1	40845591	40845891
chr1	40857747	40857953
chr1	40860444	40860650
chr1	40870457	40870939
chr1	41049212	41049589
chr1	41090730	41090936
chr1	41100932	41101212
chr1	41111863	41112507
chr1	41115631	41116084
chr1	41128383	41128868
chr1	41164743	41164982
chr1	41168924	41169571
chr1	41177098	41177451
chr1	41247020	41247292
chr1	41248466	41248676
chr1	41249633	41249848
chr1	41262754	41263427
chr1	41285984	41286369
chr1	41331972	41332267
chr1	41334270	41334491
chr1	41335752	41336170
chr1	41363223	41363514
chr1	41367546	41368072
chr1	41481613	41481819
chr1	41516814	41517096
chr1	41539777	41540402
chr1	41567727	41568550
chr1	41574760	41575940
chr1	41588772	41589394
chr1	41618119	41619037
chr1	41621748	41622011
chr1	41639944	41640150
chr1	41704052	41704605
chr1	41721618	41721878
chr1	41779510	41779738
chr1	41798993	41799314
chr1	41837642	41838055
chr1	41848048	41848520
chr1	41860462	41860928
chr1	41869863	41870438
chr1	41884420	41885021
chr1	41921564	41921929
chr1	41951184	41952294
chr1	41953167	41953409
chr1	41958179	41959309
chr1	41964556	41964772
chr1	41966201	41966525
chr1	42003073	42003979
chr1	42091891	42093055
chr1	42097606	42097812
chr1	42105348	42105809
chr1	42130689	42131320
chr1	42136122	42136545
chr1	42137811	42138388
chr1	42149077	42150147
chr1	42160740	42161220
chr1	42179345	42180067
chr1	42187704	42187910
chr1	42194188	42194460
chr1	42208989	42209527
chr1	42217079	42217384
chr1	42217598	42218052
chr1	42248666	42249522
chr1	42265497	42265833
chr1	42306446	42306813
chr1	42312368	42312935
chr1	42317290	42317724
chr1	42321395	42321687
chr1	42327439	42329062
chr1	42335615	42336232
chr1	42346020	42346274
chr1	42360970	42361364
chr1	42366247	42366736
chr1	42367241	42368227
chr1	42386383	42386781
chr1	42391335	42391654
chr1	42401646	42402263
chr1	42420273	42420639
chr1	42421015	42421753
chr1	42423126	42423793
chr1	42631307	42631893
chr1	42676120	42676364
chr1	42687977	42688296
chr1	42747898	42748387
chr1	42748690	42748992
chr1	42905542	42905894
chr1	42945280	42945633
chr1	42949976	42950418
chr1	42995430	42996023
chr1	43021214	43021422
chr1	43043794	43044169
chr1	43165724	43165938
chr1	43170790	43171039
chr1	43171831	43172239
chr1	43196800	43197021
chr1	43212763	43213232
chr1	43218846	43219120
chr1	43402107	43403228
chr1	43406546	43407877
chr1	43415489	43416362
chr1	43432657	43433286
chr1	43437598	43437837
chr1	43464921	43465432
chr1	43487565	43487793
chr1	43514325	43514955
chr1	43613356	43613601
chr1	43697763	43698371
chr1	43707162	43707671
chr1	43739865	43740638
chr1	43775499	43775796
chr1	43795768	43796394
chr1	43838008	43839435
chr1	43849222	43849474
chr1	43890850	43891254
chr1	43972670	43972947
chr1	43988712	43989292
chr1	43991698	43992015
chr1	43997234	43997651
chr1	44024877	44025126
chr1	44046440	44046712
chr1	44047421	44048220
chr1	44062847	44063148
chr1	44101635	44101946
chr1	44134477	44135075
chr1	44137563	44137967
chr1	44154200	44154745
chr1	44176803	44177650
chr1	44240126	44240491
chr1	44261578	44262091
chr1	44266120	44266393
chr1	44300361	44301617
chr1	44302092	44302492
chr1	44309825	44310071
chr1	44318831	44319612
chr1	44324033	44324670
chr1	44333481	44334356
chr1	44344911	44345924
chr1	44369115	44369537
chr1	44369811	44370229
chr1	44380821	44381039
chr1	44386967	44387934
chr1	44390301	44390564
chr1	44395265	44395662
chr1	44398472	44398861
chr1	44445339	44445872
chr1	44446278	44446492
chr1	44460673	44460884
chr1	44496906	44497258
chr1	44509832	44510242
chr1	44514503	44516092
chr1	44525619	44526022
chr1	44537811	44538202
chr1	44550853	44551338
chr1	44578173	44578454
chr1	44620434	44621163
chr1	44683332	44684099
chr1	44704837	44705786
chr1	44706451	44706664
chr1	44849811	44850283
chr1	44855530	44856413
chr1	44889227	44889586
chr1	44930071	44930385
chr1	44950042	44950361
chr1	44950860	44951688
chr1	44980611	44981616
chr1	44992428	44992671
chr1	44997516	44998385
chr1	45033696	45034253
chr1	45085065	45085382
chr1	45094677	45095139
chr1	45158818	45159175
chr1	45234772	45235146
chr1	45360127	45360899
chr1	45390579	45390909
chr1	45451482	45451712
chr1	45687329	45687539
chr1	45712158	45712968
chr1	45793677	45793907
chr1	45795234	45795468
chr1	45813622	45814341
chr1	45825350	45826067
chr1	45958747	45959263
chr1	45978282	45978715
chr1	46010493	46011307
chr1	46060247	46060492
chr1	46067490	46067984
chr1	46083287	46083734
chr1	46109746	46110363
chr1	46135869	46136217
chr1	46145661	46146149
chr1	46281355	46281698
chr1	46306516	46306754
chr1	46337615	46338213
chr1	46379008	46379307
chr1	46419850	46420501
chr1	46474177	46474566
chr1	46538856	46539133
chr1	46550134	46551052
chr1	46568732	46569026
chr1	46600492	46600880
chr1	46617550	46618016
chr1	46639137	46639655
chr1	46640417	46640623
chr1	46704533	46704991
chr1	46750390	46750653
chr1	46754150	46754884
chr1	46781444	46781812
chr1	46835742	46836087
chr1	46872308	46872632
chr1	46897536	46897893
chr1	46927718	46928136
chr1	46974246	46974837
chr1	46985893	46986605
chr1	46987749	46988424
chr1	47005545	47006009
chr1	47015501	47015736
chr1	47022572	47022896
chr1	47077408	47077821
chr1	47109033	47109483
chr1	47147847	47148053
chr1	47557391	47557620
chr1	47573583	47574212
chr1	47575122	47575514
chr1	47639456	47639672
chr1	47655812	47656304
chr1	47657259	47657502
chr1	47673481	47673916
chr1	47675808	47676478
chr1	47697161	47697570
chr1	47707275	47707595
chr1	47783579	47783895
chr1	47817038	47817436
chr1	47877106	47877487
chr1	47915926	47916132
chr1	47953446	47954054
chr1	47995332	47995538
chr1	48013301	48014429
chr1	48020565	48020989
chr1	48027063	48027915
chr1	48035363	48036009
chr1	48041481	48042349
chr1	48048685	48048894
chr1	48055011	48055338
chr1	48115767	48116375
chr1	48150495	48151023
chr1	48162526	48163172
chr1	48194196	48194402
chr1	48204201	48204552
chr1	48221275	48221522
chr1	48337549	48337907
chr1	48341971	48342215
chr1	48360236	48360850
chr1	48406246	48406531
chr1	48407448	48407654
chr1	48407798	48408188
chr1	48456760	48457137
chr1	48472860	48473143
chr1	48483401	48483681
chr1	48491992	48492371
chr1	48512765	48513116
chr1	48518249	48518631
chr1	48526654	48527280
chr1	48535696	48535966
chr1	48683561	48683989
chr1	48959913	48960439
chr1	49018325	49018531
chr1	49085008	49085483
chr1	49140405	49140743
chr1	49191123	49191472
chr1	49260448	49260921
chr1	49283336	49283604
chr1	49318528	49319173
chr1	49343953	49344620
chr1	49568390	49568966
chr1	49628665	49629122
chr1	50330221	50330547
chr1	50525945	50526463
chr1	50646882	50647096
chr1	50652904	50653354
chr1	50657792	50658045
chr1	50674258	50674464
chr1	50904672	50905006
chr1	51069110	51069973
chr1	51086460	51086855
chr1	51124376	51124620
chr1	51215731	51216115
chr1	51240537	51240885
chr1	51339091	51339467
chr1	51536079	51537166
chr1	51635907	51636368
chr1	51655047	51655703
chr1	51658055	51658311
chr1	51680390	51681185
chr1	51696893	51697157
chr1	51703568	51703998
chr1	51726860	51727331
chr1	51730064	51730689
chr1	51733737	51734066
chr1	51796943	51797677
chr1	51883422	51883731
chr1	51887676	51888065
chr1	51972174	51972410
chr1	52006910	52008174
chr1	52009501	52009807
chr1	52014595	52015116
chr1	52023866	52024791
chr1	52029921	52030241
chr1	52033202	52033750
chr1	52071871	52072181
chr1	52077922	52078394
chr1	52088012	52089019
chr1	52102606	52103182
chr1	52108443	52108739
chr1	52110238	52110686
chr1	52114008	52114442
chr1	52137483	52137777
chr1	52141032	52141285
chr1	52145224	52145557
chr1	52152123	52152389
chr1	52153857	52154232
chr1	52156539	52156834
chr1	52202415	52202763
chr1	52216503	52216849
chr1	52234558	52234796
chr1	52238680	52239377
chr1	52249821	52250044
chr1	52258615	52259007
chr1	52382232	52382819
chr1	52390030	52390583
chr1	52411856	52412355
chr1	52421555	52422635
chr1	52428424	52429003
chr1	52435883	52436436
chr1	52471218	52471591
chr1	52605559	52606298
chr1	52624969	52625361
chr1	52675334	52676172
chr1	52703146	52703565
chr1	52703732	52705100
chr1	52772394	52772651
chr1	52798530	52798753
chr1	53040259	53040764
chr1	53069763	53070313
chr1	53102621	53103123
chr1	53124889	53125733
chr1	53128419	53128713
chr1	53134258	53134799
chr1	53140349	53141035
chr1	53211065	53211374
chr1	53216317	53216874
chr1	53291491	53291969
chr1	53299296	53299658
chr1	53309486	53309768
chr1	53384966	53385247
chr1	53490749	53491207
chr1	53512631	53513087
chr1	53513277	53514099
chr1	53578084	53578869
chr1	53611705	53612323
chr1	53653827	53654156
chr1	53691573	53691865
chr1	53712405	53712621
chr1	53719671	53720140
chr1	53760118	53760603
chr1	53764996	53765359
chr1	53775155	53775410
chr1	53809618	53809824
chr1	53847285	53848316
chr1	53873897	53874167
chr1	53878706	53879733
chr1	53907981	53908252
chr1	53914174	53915250
chr1	53968756	53969047
chr1	54007410	54007801
chr1	54038176	54038591
chr1	54181099	54181550
chr1	54198688	54198949
chr1	54220327	54220677
chr1	54231355	54231742
chr1	54232378	54232727
chr1	54237416	54237671
chr1	54287250	54287456
chr1	54302729	54303309
chr1	54362269	54362753
chr1	54403910	54404321
chr1	54422428	54423310
chr1	54481990	54482557
chr1	54583510	54583958
chr1	54584283	54585019
chr1	54623360	54624228
chr1	54633329	54633781
chr1	54687797	54688052
chr1	54692859	54693386
chr1	54694858	54695724
chr1	54715544	54715930
chr1	54719027	54719902
chr1	54739175	54739607
chr1	54777297	54777523
chr1	54778400	54778673
chr1	54801309	54801806
chr1	54873865	54874409
chr1	54886802	54887275
chr1	54930217	54930539
chr1	54972043	54972924
chr1	54981872	54982585
chr1	55037451	55037953
chr1	55047062	55047834
chr1	55257500	55257904
chr1	55264691	55265277
chr1	55269673	55270765
chr1	55272932	55273423
chr1	55322104	55322519
chr1	55323476	55324094
chr1	55339935	55340289
chr1	55341833	55342172
chr1	55369971	55370669
chr1	55400629	55401039
chr1	55405891	55406116
chr1	55410734	55411370
chr1	55421107	55421574
chr1	55431446	55432026
chr1	55436910	55437572
chr1	55471284	55471614
chr1	55473205	55473778
chr1	55530018	55531384
chr1	55546814	55547328
chr1	55593584	55593907
chr1	55597531	55597883
chr1	55644868	55645076
chr1	55679376	55679701
chr1	55699112	55699367
chr1	55701417	55701895
chr1	55711534	55711763
chr1	55728301	55728796
chr1	55752804	55753140
chr1	55771504	55771762
chr1	55776087	55777192
chr1	55828172	55828672
chr1	55844214	55844611
chr1	55867723	55868465
chr1	55886573	55887258
chr1	55908955	55909696
chr1	55938409	55938669
chr1	55939933	55940139
chr1	55949870	55950161
chr1	55956214	55956559
chr1	55972545	55973131
chr1	56038553	56039295
chr1	56046504	56047157
chr1	56161868	56162500
chr1	56167728	56167967
chr1	56184278	56185231
chr1	56192578	56193049
chr1	56200743	56201052
chr1	56247418	56248139
chr1	56293030	56293591
chr1	56358803	56359182
chr1	56530549	56531020
chr1	56531482	56531744
chr1	56534540	56534905
chr1	56767563	56767834
chr1	56768514	56768838
chr1	56797500	56798211
chr1	56828742	56828998
chr1	56840312	56840751
chr1	56842084	56842945
chr1	56890721	56891392
chr1	56922410	56922694
chr1	56991158	56991677
chr1	57142058	57142709
chr1	57174937	57175416
chr1	57176386	57176770
chr1	57180900	57181247
chr1	57262912	57263119
chr1	57265764	57266090
chr1	57567006	57567251
chr1	57590476	57590944
chr1	57597459	57598049
chr1	57719676	57720148
chr1	57877043	57877258
chr1	57888001	57888254
chr1	57888581	57888795
chr1	57951197	57951648
chr1	57955161	57955758
chr1	58297429	58297776
chr1	58620994	58621380
chr1	58749199	58749457
chr1	58860702	58861712
chr1	58863125	58863612
chr1	58877386	58878340
chr1	58898438	58898981
chr1	58994221	58994441
chr1	59039455	59040043
chr1	59057951	59058928
chr1	59083792	59084521
chr1	59094481	59095336
chr1	59219705	59220085
chr1	59228372	59229318
chr1	59229815	59230925
chr1	59239018	59239315
chr1	59245578	59245894
chr1	59283697	59284223
chr1	59288969	59289853
chr1	59295614	59296094
chr1	59307081	59307799
chr1	59327334	59327632
chr1	59347058	59347623
chr1	59361178	59361901
chr1	59374417	59375409
chr1	59393060	59393322
chr1	59398209	59399362
chr1	59409402	59409676
chr1	59481165	59482316
chr1	59485819	59486434
chr1	59492358	59492564
chr1	59495475	59496191
chr1	59509420	59509869
chr1	59511767	59512226
chr1	59512383	59512749
chr1	59522969	59523244
chr1	59545112	59545494
chr1	59549812	59550396
chr1	59557977	59558196
chr1	59566731	59566971
chr1	59582579	59583260
chr1	59588968	59589302
chr1	59605141	59605443
chr1	59608441	59609957
chr1	59628254	59628460
chr1	59639330	59639767
chr1	59652284	59652593
chr1	59737793	59738559
chr1	59764551	59764989
chr1	59798362	59799748
chr1	59840953	59841491
chr1	59867380	59867612
chr1	59892834	59893389
chr1	59897384	59897746
chr1	59899989	59900393
chr1	59909119	59909509
chr1	59910673	59910995
chr1	59912135	59912409
chr1	59920673	59921383
chr1	59949597	59950243
chr1	59952986	59953504
chr1	59964372	59964796
chr1	60062136	60062629
chr1	60138415	60138944
chr1	60144536	60144829
chr1	60172700	60173343
chr1	60196066	60197257
chr1	60204597	60204809
chr1	60216242	60216683
chr1	60693352	60694044
chr1	60721233	60721546
chr1	60731677	60732166
chr1	61039436	61039794
chr1	61339955	61340824
chr1	61426685	61427193
chr1	61438316	61439021
chr1	61455422	61455987
chr1	61563099	61563324
chr1	61605112	61605383
chr1	61607222	61607562
chr1	61635977	61636319
chr1	61767630	61768289
chr1	61789398	61789927
chr1	61946734	61947569
chr1	61952430	61953073
chr1	61970720	61970926
chr1	62071544	62071943
chr1	62153550	62153987
chr1	62158240	62158691
chr1	62220267	62220541
chr1	62305389	62305887
chr1	62416234	62416440
chr1	62587638	62588359
chr1	62601382	62601666
chr1	62617428	62617991
chr1	62696308	62697027
chr1	62703011	62703304
chr1	62703598	62703975
chr1	62710851	62711322
chr1	62759940	62760230
chr1	62787036	62787479
chr1	62791331	62791641
chr1	62799113	62799585
chr1	62822096	62822582
chr1	62911721	62911947
chr1	62918359	62918990
chr1	63087678	63088096
chr1	63142614	63142849
chr1	63147830	63148532
chr1	63155077	63156435
chr1	63181983	63182292
chr1	63190939	63191456
chr1	63191643	63191954
chr1	63201517	63201945
chr1	63307479	63307685
chr1	63372266	63372483
chr1	63534301	63534959
chr1	63577725	63578449
chr1	63581658	63582135
chr1	63590382	63590921
chr1	64116852	64117123
chr1	64127694	64129414
chr1	64159781	64160096
chr1	64170170	64170376
chr1	64179736	64180329
chr1	64187270	64187653
chr1	64198360	64198681
chr1	64260300	64261185
chr1	64262867	64263209
chr1	64287278	64287651
chr1	64292355	64292677
chr1	64293027	64293520
chr1	64301044	64301331
chr1	64312887	64313184
chr1	64333659	64334356
chr1	64343527	64343812
chr1	64354640	64355145
chr1	64358506	64359045
chr1	64368385	64368939
chr1	64380756	64381035
chr1	64397183	64397460
chr1	64400909	64401265
chr1	64412433	64412934
chr1	64434573	64435743
[truncated: 60,879 more rows]

## Sheet: Intersect (Conserved)
chr	start	end
chr1	237277	237287
chr1	713756	714778
chr1	715089	715346
chr1	762194	762430
chr1	762598	763142
chr1	805055	805540
chr1	841611	842595
chr1	856377	856804
chr1	860124	860378
chr1	868493	869127
chr1	873572	873892
chr1	876188	876485
chr1	876975	877593
chr1	879684	880116
chr1	894256	894819
chr1	895931	896656
chr1	901387	902620
chr1	911184	911963
chr1	919467	919785
chr1	937101	937436
chr1	948631	949865
chr1	954658	955232
chr1	956442	956915
chr1	960177	960460
chr1	993914	995443
chr1	999148	999618
chr1	1004567	1004969
chr1	1014834	1015920
chr1	1051239	1052319
chr1	1057205	1057911
chr1	1136868	1137116
chr1	1166696	1166953
chr1	1167130	1167881
chr1	1200328	1200850
chr1	1209029	1209972
chr1	1227153	1227378
chr1	1240259	1240664
chr1	1259780	1260625
chr1	1280146	1281014
chr1	1282977	1283412
chr1	1287345	1287633
chr1	1307330	1307865
chr1	1310510	1311012
chr1	1334613	1335754
chr1	1337373	1337825
chr1	1342453	1343409
chr1	1361271	1361766
chr1	1365730	1366195
chr1	1366997	1367594
chr1	1370850	1371073
chr1	1376195	1376913
chr1	1406263	1407362
chr1	1408010	1408260
chr1	1430509	1430709
chr1	1430940	1430960
chr1	1440196	1440983
chr1	1446705	1447734
chr1	1486189	1486720
chr1	1490170	1490503
chr1	1509630	1510831
chr1	1532962	1533274
chr1	1550539	1551758
chr1	1590203	1590923
chr1	1597143	1597362
chr1	1617857	1618298
chr1	1624445	1624880
chr1	1655488	1656185
chr1	1677530	1678180
chr1	1709173	1710504
chr1	1728150	1728308
chr1	1790081	1790365
chr1	1822341	1822801
chr1	1823145	1823438
chr1	1837587	1838155
chr1	1840050	1840996
chr1	1850705	1851150
chr1	1875313	1875939
chr1	1891217	1891873
chr1	1950888	1951199
chr1	1976062	1976408
chr1	1980933	1982068
chr1	2064544	2064945
chr1	2071164	2071905
chr1	2105645	2106185
chr1	2126053	2127053
chr1	2143777	2144761
chr1	2158901	2159455
chr1	2160684	2160929
chr1	2162810	2163544
chr1	2186898	2187791
chr1	2221505	2222100
chr1	2242782	2243421
chr1	2245775	2246262
chr1	2313105	2313833
chr1	2313968	2314437
chr1	2322548	2323501
chr1	2343450	2344647
chr1	2344899	2345129
chr1	2345299	2345604
chr1	2345733	2345973
chr1	2383561	2384208
chr1	2400245	2400726
chr1	2457446	2458341
chr1	2470902	2471181
chr1	2477347	2477568
chr1	2477797	2479047
chr1	2487331	2488284
chr1	2517719	2518467
chr1	2559587	2559969
chr1	2573873	2574984
chr1	2585564	2585848
chr1	2586100	2586280
chr1	2703138	2703529
chr1	2718109	2718704
chr1	2738443	2738968
chr1	2792452	2792692
chr1	2838526	2838987
chr1	2928989	2929453
chr1	2977527	2977746
chr1	2986090	2986954
chr1	3229626	3230145
chr1	3236397	3236937
chr1	3294690	3294695
chr1	3295129	3295334
chr1	3326745	3327130
chr1	3341190	3341412
chr1	3369673	3370150
chr1	3370676	3371548
chr1	3387863	3388082
chr1	3407801	3408247
chr1	3420634	3421178
chr1	3447610	3448109
chr1	3459482	3459647
chr1	3481835	3482167
chr1	3535493	3535944
chr1	3537696	3537948
chr1	3541017	3541768
chr1	3542046	3542265
chr1	3566427	3566861
chr1	3612096	3612632
chr1	3612767	3612841
chr1	3640928	3641380
chr1	3643864	3644237
chr1	3663669	3664130
chr1	3692250	3692854
chr1	3712352	3713460
chr1	3717958	3718295
chr1	3773267	3774264
chr1	3816397	3816819
chr1	3816968	3818227
chr1	3827280	3827933
chr1	4052263	4052441
chr1	4712766	4713061
chr1	4715885	4716760
chr1	4838155	4838392
chr1	4886159	4886390
chr1	5542064	5542283
chr1	5569878	5570164
chr1	5697462	5697672
chr1	5805764	5806303
chr1	5976023	5976466
chr1	6035212	6035638
chr1	6052089	6053009
chr1	6065630	6065813
chr1	6094486	6094881
chr1	6101443	6101936
chr1	6112825	6113379
chr1	6168844	6169514
chr1	6217361	6217580
chr1	6217748	6218162
chr1	6243306	6243913
chr1	6244049	6244110
chr1	6245638	6246003
chr1	6259188	6260111
chr1	6295224	6296358
chr1	6305203	6306921
chr1	6319947	6320339
chr1	6321197	6321530
chr1	6403508	6403967
chr1	6408181	6408425
chr1	6408565	6408796
chr1	6423170	6423630
chr1	6438339	6438741
chr1	6445145	6446368
chr1	6453201	6454187
chr1	6465604	6465624
chr1	6479711	6480167
chr1	6483312	6483945
chr1	6498017	6498546
chr1	6505105	6505567
chr1	6508944	6509631
chr1	6535547	6536167
chr1	6546512	6546969
chr1	6550172	6550942
chr1	6551423	6552063
chr1	6557546	6557858
chr1	6575944	6576374
chr1	6583831	6584113
chr1	6614143	6614934
chr1	6639628	6640443
chr1	6661088	6663348
chr1	6672794	6674059
chr1	6684652	6685662
chr1	6694768	6695177
chr1	6706495	6707016
chr1	6761342	6762115
chr1	6780009	6780306
chr1	6803604	6804067
chr1	6844416	6845515
chr1	6862227	6862575
chr1	6950096	6950370
chr1	7130400	7130915
chr1	7267953	7268310
chr1	7325918	7326192
chr1	7359410	7359863
chr1	7461920	7462287
chr1	7579578	7579808
chr1	7599689	7600214
chr1	7621421	7621882
chr1	7727519	7728218
chr1	7729470	7729875
chr1	7740137	7740757
chr1	7764120	7764961
chr1	7812765	7813098
chr1	7831025	7832109
chr1	7843336	7843592
chr1	7843886	7844586
chr1	8021197	8022239
chr1	8035205	8035776
chr1	8042262	8042470
chr1	8064606	8065480
chr1	8070169	8070462
chr1	8075247	8075466
chr1	8086048	8086718
chr1	8107325	8108580
chr1	8121357	8121900
chr1	8130463	8130803
chr1	8135676	8136168
chr1	8137230	8137511
chr1	8138251	8138654
chr1	8143355	8144298
chr1	8149869	8150843
chr1	8156646	8157159
chr1	8157312	8157954
chr1	8193623	8195067
chr1	8197961	8198354
chr1	8213678	8213787
chr1	8242486	8242788
chr1	8257909	8258172
chr1	8261475	8261895
chr1	8262049	8262864
chr1	8271866	8273018
chr1	8298227	8298849
chr1	8319716	8319988
chr1	8374322	8374827
chr1	8377827	8378442
chr1	8408982	8409237
chr1	8434894	8435036
chr1	8456920	8457429
chr1	8469257	8469651
chr1	8483441	8484518
chr1	8585505	8586337
chr1	8621277	8621459
chr1	8658256	8659216
chr1	8763118	8763846
chr1	8772291	8773165
chr1	8779164	8779221
chr1	8786726	8787008
chr1	8877301	8877416
chr1	8877582	8878438
chr1	8908830	8909395
chr1	8918415	8918651
chr1	8919457	8919897
chr1	8926505	8926903
chr1	8938105	8939523
chr1	8949551	8950917
chr1	8960082	8960376
chr1	8963728	8964467
chr1	8978045	8978616
chr1	9022970	9023323
chr1	9046163	9046728
chr1	9048054	9048312
chr1	9064933	9065603
chr1	9161558	9162003
chr1	9170746	9171270
chr1	9188261	9189243
chr1	9189559	9189939
chr1	9256512	9256905
chr1	9294218	9295444
chr1	9309992	9310462
chr1	9327090	9327572
chr1	9340591	9341063
chr1	9341532	9341550
chr1	9341799	9342249
chr1	9350267	9350660
chr1	9352125	9352961
chr1	9473382	9474079
chr1	9488659	9489421
chr1	9515980	9516158
chr1	9533125	9533503
chr1	9555173	9555764
chr1	9599181	9600392
chr1	9601287	9601513
chr1	9648385	9649032
chr1	9649581	9649926
chr1	9675584	9676059
chr1	9687035	9687546
chr1	9711607	9712507
chr1	9747282	9747924
chr1	9749162	9749783
chr1	9760404	9760780
chr1	9779050	9779540
chr1	9785037	9785278
chr1	9826823	9827147
chr1	9844737	9845023
chr1	9883774	9884363
chr1	9885360	9885942
chr1	9927470	9928011
chr1	9934860	9935488
chr1	9950443	9950887
chr1	9953172	9953614
chr1	9960633	9960935
chr1	9970154	9971253
chr1	10002624	10003774
chr1	10010330	10010800
chr1	10092558	10093839
chr1	10094648	10095123
chr1	10125407	10125627
chr1	10168402	10168686
chr1	10212926	10213271
chr1	10269894	10270888
chr1	10278048	10278394
chr1	10313945	10314109
chr1	10437389	10437822
chr1	10448127	10448571
chr1	10458505	10459884
chr1	10490337	10491339
chr1	10510527	10510656
chr1	10531962	10532917
chr1	10534834	10535488
chr1	10554246	10555252
chr1	10567441	10567813
chr1	10588150	10589000
chr1	10616063	10616492
chr1	10635694	10636053
chr1	10659370	10659798
chr1	10706305	10706849
chr1	10739610	10740032
chr1	10753829	10754539
chr1	10848750	10848974
chr1	10853823	10854815
chr1	10855555	10855586
chr1	10926894	10927609
chr1	10933536	10933733
chr1	10970024	10970361
chr1	11001998	11002460
chr1	11021019	11021529
chr1	11072008	11073396
chr1	11092172	11092423
chr1	11097667	11098134
chr1	11112215	11112441
chr1	11112880	11113314
chr1	11119694	11120710
chr1	11159264	11160208
chr1	11301722	11302221
chr1	11322396	11323180
chr1	11332725	11332954
chr1	11333243	11334015
chr1	11382028	11382258
chr1	11397520	11397998
chr1	11538644	11539624
chr1	11705877	11706301
chr1	11713854	11714793
chr1	11723968	11724526
chr1	11724709	11725060
chr1	11740612	11741785
chr1	11779645	11780073
chr1	11795837	11797156
chr1	11809105	11809647
chr1	11845160	11845638
chr1	11865567	11866757
chr1	11898656	11899042
chr1	11953943	11954412
chr1	11959177	11959507
chr1	11967944	11969414
chr1	11969634	11969999
chr1	11986016	11986255
chr1	11986645	11986878
chr1	11994394	11995230
chr1	12026969	12027530
chr1	12040007	12040903
chr1	12079241	12080087
chr1	12091323	12091605
chr1	12139669	12139813
chr1	12166841	12167259
chr1	12178648	12179025
chr1	12185052	12185396
chr1	12268765	12269347
chr1	12289750	12290690
chr1	12290840	12291403
chr1	12374425	12374644
chr1	12540826	12541297
chr1	12656416	12656747
chr1	12678148	12678313
chr1	12679634	12680167
chr1	12718904	12719351
chr1	12841765	12841966
chr1	12844279	12844339
chr1	12870934	12871176
chr1	13795978	13796233
chr1	13992083	13992578
chr1	14026465	14027169
chr1	14075444	14076545
chr1	14137792	14138041
chr1	14286839	14287293
chr1	14440268	14440693
chr1	14924721	14925881
chr1	15058330	15058761
chr1	15068691	15069409
chr1	15241830	15242261
chr1	15250598	15251404
chr1	15354224	15354427
chr1	15373147	15373377
chr1	15426608	15427300
chr1	15455114	15455446
chr1	15478873	15479672
chr1	15479880	15480771
chr1	15495010	15495254
chr1	15598945	15599496
chr1	15631197	15631632
chr1	15649860	15650717
chr1	15678935	15679185
chr1	15735783	15736689
chr1	15742641	15743376
chr1	15828105	15828457
chr1	15850457	15850852
chr1	15851663	15851912
chr1	15852796	15853619
chr1	15921680	15921876
chr1	15929658	15930392
chr1	15943266	15944589
chr1	16011446	16011680
chr1	16029794	16030043
chr1	16067797	16068313
chr1	16085393	16085893
chr1	16113295	16113652
chr1	16121682	16122019
chr1	16125566	16126241
chr1	16126548	16127170
chr1	16141933	16142217
chr1	16160979	16162821
chr1	16173740	16174411
chr1	16175831	16176710
chr1	16202918	16203179
chr1	16212273	16213420
chr1	16229784	16230084
chr1	16264263	16264596
chr1	16283936	16284135
chr1	16303082	16303353
chr1	16301849	16302940
chr1	16320979	16321455
chr1	16335496	16335973
chr1	16359192	16359753
chr1	16382305	16383001
chr1	16399638	16400414
chr1	16405518	16406007
chr1	16408683	16409224
chr1	16438270	16438734
chr1	16446916	16447130
chr1	16465259	16465496
chr1	16471692	16473647
chr1	16481419	16481654
chr1	16482338	16482933
chr1	16490788	16491145
chr1	16494063	16494735
chr1	16499889	16500203
chr1	16502193	16502754
chr1	16508249	16508882
chr1	16514039	16514676
chr1	16562661	16563990
chr1	16570904	16571326
chr1	16675519	16675757
chr1	16678250	16679489
chr1	16693446	16694532
chr1	16702354	16702629
chr1	16766748	16767731
chr1	16825196	16826265
chr1	16839397	16841129
chr1	16872351	16872688
chr1	16918292	16918800
chr1	16939101	16940454
chr1	16947518	16948123
chr1	16951537	16951828
chr1	16970261	16971612
chr1	16978043	16978345
chr1	16991825	16992297
chr1	17004359	17004989
chr1	17029698	17030095
chr1	17033991	17034574
chr1	17036179	17036589
chr1	17068058	17068740
chr1	17186727	17186943
chr1	17215736	17216340
chr1	17222637	17223919
chr1	17230446	17230778
chr1	17231111	17231699
chr1	17231930	17232204
chr1	17240145	17241011
chr1	17278088	17278362
chr1	17287153	17287853
chr1	17337993	17338763
chr1	17380301	17381028
chr1	17386071	17386589
chr1	17402054	17402326
chr1	17445800	17446280
chr1	17452285	17452701
chr1	17454729	17455534
chr1	17494238	17495086
chr1	17516447	17517072
chr1	17534243	17534738
chr1	17559759	17560539
chr1	17563469	17564035
chr1	17565949	17566287
chr1	17600626	17600914
chr1	17662487	17662949
chr1	17674680	17675047
chr1	17732556	17732914
chr1	17746356	17746774
chr1	17764492	17765301
chr1	17766164	17766542
chr1	17804031	17804268
chr1	17820660	17821237
chr1	17828749	17829232
chr1	17866318	17866969
chr1	17933327	17933622
chr1	17980207	17980718
chr1	17988036	17988514
chr1	18023050	18023485
chr1	18085813	18085955
chr1	18246348	18246804
chr1	18427171	18427416
chr1	18435693	18435922
chr1	18436240	18437129
chr1	18561242	18561619
chr1	18882837	18883043
chr1	18923757	18924333
chr1	18929356	18929799
chr1	18969840	18970508
chr1	19007811	19008102
chr1	19132692	19132911
chr1	19147146	19147731
chr1	19201638	19202299
chr1	19210565	19211052
chr1	19228620	19229710
chr1	19239467	19240002
chr1	19282353	19283634
chr1	19336344	19337020
chr1	19337290	19337951
chr1	19506177	19506519
chr1	19535974	19537351
chr1	19567714	19568253
chr1	19577837	19578566
chr1	19586799	19587651
chr1	19637746	19638580
chr1	19638716	19639297
chr1	19668015	19668422
chr1	19772357	19772809
chr1	19811469	19812716
chr1	19886321	19886540
chr1	19922875	19924229
chr1	19970467	19970999
chr1	19979966	19980635
chr1	19986343	19986620
chr1	20030941	20031467
chr1	20041972	20042542
chr1	20092076	20092550
chr1	20125946	20127021
chr1	20137643	20137965
chr1	20208492	20209355
chr1	20244441	20244734
chr1	20301278	20301999
chr1	20478700	20479259
chr1	20539561	20539782
chr1	20688337	20688751
chr1	20693543	20694076
chr1	20703310	20703812
chr1	20756982	20757318
chr1	20811746	20812321
chr1	20812508	20813187
chr1	20820344	20820718
chr1	20820957	20821333
chr1	20833985	20834945
chr1	20878967	20880334
chr1	20901666	20902197
chr1	20913826	20913944
chr1	20940302	20940821
chr1	20959757	20960744
chr1	20966570	20967040
chr1	20987625	20988421
chr1	21022850	21023759
chr1	21058661	21060207
chr1	21066097	21066325
chr1	21112723	21114609
chr1	21173949	21174723
chr1	21348743	21349346
chr1	21403560	21403848
chr1	21417463	21418058
chr1	21476054	21476750
chr1	21502055	21502543
chr1	21503143	21503861
chr1	21521550	21522141
chr1	21544330	21544831
chr1	21558669	21559044
chr1	21581643	21582106
chr1	21596621	21597044
chr1	21616094	21617214
chr1	21635497	21635953
chr1	21650751	21651435
chr1	21660787	21661619
chr1	21671510	21672393
chr1	21694959	21695435
chr1	21697133	21697434
chr1	21766300	21766861
chr1	21817387	21817616
chr1	21835462	21835752
chr1	21861351	21861663
chr1	21900483	21900898
chr1	21913226	21913614
chr1	21922041	21922469
chr1	21934211	21934536
chr1	21948209	21948432
chr1	21948733	21949427
chr1	21965330	21965692
chr1	21985695	21986054
chr1	21992524	21992784
chr1	22029780	22030251
chr1	22091458	22091849
chr1	22108570	22110310
chr1	22196250	22196731
chr1	22236185	22236431
chr1	22263997	22264247
chr1	22266105	22266584
chr1	22290360	22290777
chr1	22307005	22307224
chr1	22331633	22332106
chr1	22351562	22352657
chr1	22378867	22380364
chr1	22418747	22419171
chr1	22432064	22432315
chr1	22458347	22459183
chr1	22468728	22469355
chr1	22469717	22469965
chr1	22555928	22556156
chr1	22602415	22602762
chr1	22643717	22644134
chr1	22743042	22743530
chr1	22746874	22747342
chr1	22755134	22755841
chr1	22778200	22779090
chr1	22968536	22968952
chr1	22992410	22992609
chr1	23000573	23000859
chr1	23030867	23031390
chr1	23036974	23037677
chr1	23076683	23077327
chr1	23158428	23158942
chr1	23188486	23188892
chr1	23215515	23216103
chr1	23256778	23257155
chr1	23302951	23303560
chr1	23345528	23346785
chr1	23426603	23427034
chr1	23493917	23494599
chr1	23495014	23495497
chr1	23503888	23504864
chr1	23510779	23510996
chr1	23523429	23523790
chr1	23543360	23544009
chr1	23669946	23671486
chr1	23694218	23695699
chr1	23703740	23703990
chr1	23730150	23730897
chr1	23799745	23799938
chr1	23810490	23811487
chr1	23823476	23824143
chr1	23848083	23848318
chr1	23854588	23855362
chr1	23857161	23857611
chr1	23857965	23858233
chr1	23866159	23866625
chr1	23871123	23871657
chr1	23881137	23881687
chr1	23882547	23883692
chr1	23885820	23886190
chr1	23888695	23889169
chr1	23903167	23903697
chr1	23903918	23904278
chr1	23912146	23912547
chr1	23961367	23962088
chr1	23963865	23964356
chr1	23984113	23984475
chr1	24017891	24018901
chr1	24044908	24045427
chr1	24069470	24070723
chr1	24077704	24078143
chr1	24098648	24099068
chr1	24104479	24105174
chr1	24117133	24117769
chr1	24126183	24126404
chr1	24126833	24127596
chr1	24136175	24136473
chr1	24137410	24137669
chr1	24151389	24152158
chr1	24164767	24165242
chr1	24181064	24181239
chr1	24194447	24195252
chr1	24243270	24243749
chr1	24285495	24286674
chr1	24291568	24291868
chr1	24306418	24307302
chr1	24354525	24354885
chr1	24397337	24397761
chr1	24439020	24439379
chr1	24469188	24469832
chr1	24476878	24477395
chr1	24484394	24484805
chr1	24525969	24526188
chr1	24528394	24528983
chr1	24562887	24563490
chr1	24592866	24593288
chr1	24610297	24611105
chr1	24717854	24718060
chr1	24718749	24718981
chr1	24739937	24740423
chr1	24741537	24742492
chr1	24828774	24829655
chr1	24885724	24885953
chr1	24913711	24914128
chr1	24961781	24962005
chr1	24968783	24969885
chr1	25014788	25015545
chr1	25028977	25029392
chr1	25031984	25032215
chr1	25051124	25052069
chr1	25057044	25057437
chr1	25061967	25062917
chr1	25071357	25072354
chr1	25089010	25089337
chr1	25096178	25097142
chr1	25097400	25097770
chr1	25120486	25120706
chr1	25157110	25157565
chr1	25184115	25184341
chr1	25224545	25224946
chr1	25256036	25257227
chr1	25349274	25349669
chr1	25363861	25364067
chr1	25428030	25428536
chr1	25559565	25559922
chr1	25558596	25559378
chr1	25565999	25566914
chr1	25567042	25567484
chr1	25572579	25572913
chr1	25573405	25574517
chr1	25593147	25593388
chr1	25594067	25594794
chr1	25656570	25656819
chr1	25664451	25665369
chr1	25756484	25757785
chr1	25830154	25830301
chr1	25846961	25847540
chr1	25850062	25850309
chr1	25869808	25870495
chr1	25883585	25883621
chr1	25899181	25899441
chr1	25942705	25943248
chr1	25943447	25943666
chr1	26070533	26070983
chr1	26124698	26124909
chr1	26126256	26126620
chr1	26137080	26137761
chr1	26146093	26146927
chr1	26147068	26147582
chr1	26184965	26186516
chr1	26201519	26202647
chr1	26216894	26217178
chr1	26219040	26219343
chr1	26221932	26222324
chr1	26222683	26223074
chr1	26231627	26233140
chr1	26324091	26325114
chr1	26336524	26336820
chr1	26361501	26362887
chr1	26431311	26431787
chr1	26437334	26439024
chr1	26471506	26472187
chr1	26488304	26488524
chr1	26490850	26491091
chr1	26496133	26496771
chr1	26560188	26561198
chr1	26602257	26602519
chr1	26606029	26606788
chr1	26611495	26611731
chr1	26632326	26633526
chr1	26647818	26648503
chr1	26662673	26663512
chr1	26690431	26690650
chr1	26718130	26718387
chr1	26735990	26736517
chr1	26743529	26743978
chr1	26758400	26759181
chr1	26797009	26797474
chr1	26797980	26799398
chr1	26804323	26804529
chr1	26826586	26827967
chr1	26855826	26857143
chr1	26857628	26857883
chr1	26864590	26864816
chr1	26865185	26865604
chr1	26868529	26868725
chr1	26910764	26910930
chr1	26924250	26924456
chr1	26946665	26948188
chr1	26962973	26963653
chr1	27003859	27004461
chr1	27009248	27009533
chr1	27014368	27014654
chr1	27018807	27019879
chr1	27021919	27022422
chr1	27024519	27024887
chr1	27049777	27050444
chr1	27070509	27071249
chr1	27087679	27087925
chr1	27097952	27098578
chr1	27099188	27099622
chr1	27107079	27107134
chr1	27113953	27114919
chr1	27115559	27115817
chr1	27126113	27126460
chr1	27136670	27136889
chr1	27151968	27152218
chr1	27152830	27153443
chr1	27179594	27180011
chr1	27191072	27192377
chr1	27204519	27204827
chr1	27216163	27217238
chr1	27226426	27227238
chr1	27247798	27248740
chr1	27276446	27276777
chr1	27293321	27293791
chr1	27320178	27320765
chr1	27324103	27324563
chr1	27326035	27326289
chr1	27336682	27337840
chr1	27371059	27371465
chr1	27372349	27372565
chr1	27401144	27401363
chr1	27423827	27424277
chr1	27429133	27429601
chr1	27438544	27439090
chr1	27481236	27482258
chr1	27524352	27524869
chr1	27560509	27561466
chr1	27611105	27611431
chr1	27623348	27623571
chr1	27627213	27627714
chr1	27633371	27633839
chr1	27648436	27649165
chr1	27659208	27659683
chr1	27684134	27684387
chr1	27691838	27693781
chr1	27718825	27719508
chr1	27721928	27722360
chr1	27729042	27729224
chr1	27743159	27743433
chr1	27816096	27817332
chr1	27823150	27823565
chr1	27852255	27852592
chr1	27866845	27867351
chr1	27869013	27869237
chr1	27883231	27883518
chr1	27883748	27884344
chr1	27894782	27895984
chr1	27901345	27902292
chr1	27917820	27918056
chr1	27928432	27928679
chr1	27930368	27930970
chr1	27970351	27970795
chr1	27985311	27986042
chr1	27986190	27986787
chr1	27989799	27990099
chr1	27998463	27999217
chr1	28051912	28053041
chr1	28099305	28100351
chr1	28156967	28158128
chr1	28184491	28185013
chr1	28190047	28190271
chr1	28240726	28241619
chr1	28414606	28415433
chr1	28439620	28439954
chr1	28559130	28559825
chr1	28562217	28562961
chr1	28573502	28574155
chr1	28574720	28575360
chr1	28585336	28587087
chr1	28640379	28640730
chr1	28655169	28655768
chr1	28686199	28686483
chr1	28695960	28697022
chr1	28763981	28764931
chr1	28832142	28832652
chr1	28836467	28837845
chr1	28843886	28845511
chr1	28871215	28871635
chr1	28879010	28880310
chr1	28903570	28904089
chr1	28908167	28908753
chr1	28929384	28929739
chr1	28968996	28969971
chr1	28974609	28976127
chr1	28994821	28995327
chr1	28995512	28996516
chr1	29045391	29045724
chr1	29062978	29064482
chr1	29111517	29112079
chr1	29138651	29138898
chr1	29203625	29204129
chr1	29208593	29209093
chr1	29240660	29241944
chr1	29449052	29449863
chr1	29450581	29451538
chr1	29507740	29508853
chr1	29523956	29524398
chr1	29529301	29529848
chr1	29557186	29557809
chr1	29562707	29563439
chr1	29563945	29564203
chr1	29572048	29572721
chr1	29586286	29586481
chr1	29609894	29610150
chr1	29633128	29633328
chr1	29644840	29645009
chr1	29839933	29840152
chr1	30142254	30142550
chr1	30170974	30171257
chr1	30176496	30176850
chr1	30265979	30266198
chr1	30435808	30436046
chr1	30447084	30447782
chr1	30584515	30584776
chr1	30852686	30853442
chr1	30984435	30985505
chr1	30998724	30999265
chr1	31045029	31045385
chr1	31180895	31181429
chr1	31190701	31191277
chr1	31191557	31192481
chr1	31255300	31256168
chr1	31274506	31275013
chr1	31296999	31297714
chr1	31326967	31327350
chr1	31384108	31384638
chr1	31402052	31402751
chr1	31450102	31450321
chr1	31498049	31498275
chr1	31538061	31539001
chr1	31575433	31575798
chr1	31627372	31627799
chr1	31627957	31628660
chr1	31635609	31635828
chr1	31643627	31644111
chr1	31655132	31655585
chr1	31712062	31712958
chr1	31769381	31770404
chr1	31867398	31867954
chr1	31885828	31886342
chr1	31895481	31895888
chr1	32014425	32015426
chr1	32029577	32030081
chr1	32053432	32053786
chr1	32059519	32060021
chr1	32083632	32083855
chr1	32098693	32098973
chr1	32109991	32111152
chr1	32166596	32166833
chr1	32180580	32181571
chr1	32211142	32211685
chr1	32228322	32228748
chr1	32230035	32230559
chr1	32253864	32255214
chr1	32398277	32398513
chr1	32403695	32404461
chr1	32405359	32405803
chr1	32421631	32422043
chr1	32429613	32430178
chr1	32443370	32443740
chr1	32469062	32469487
chr1	32478870	32480665
chr1	32528712	32529363
chr1	32537959	32539136
chr1	32573494	32574323
chr1	32574593	32574968
chr1	32604712	32605388
chr1	32644932	32645708
chr1	32645838	32646253
chr1	32670800	32671512
chr1	32681114	32681667
chr1	32687534	32688419
chr1	32713758	32714122
chr1	32757230	32758231
chr1	32781990	32782483
chr1	32800837	32802082
chr1	32816796	32817823
chr1	32859568	32860629
chr1	32866378	32866930
chr1	32879488	32879978
chr1	32913963	32914400
chr1	32914681	32915165
chr1	32930018	32930909
chr1	32965775	32966793
chr1	33004691	33005231
chr1	33005395	33005846
chr1	33115875	33117291
chr1	33177833	33178218
chr1	33182216	33182501
chr1	33190656	33191067
chr1	33207111	33207453
chr1	33219225	33219729
chr1	33227599	33227815
chr1	33238543	33239400
chr1	33282422	33284115
chr1	33337101	33337320
chr1	33342113	33342683
chr1	33352056	33352512
chr1	33366667	33367123
chr1	33399125	33399437
chr1	33429498	33429900
chr1	33430230	33430763
chr1	33446716	33447119
chr1	33457936	33458443
chr1	33472802	33473297
chr1	33501733	33502861
chr1	33520731	33521314
chr1	33546380	33547004
chr1	33551930	33552430
chr1	33564809	33565478
chr1	33592613	33593264
chr1	33646237	33647776
chr1	33721194	33721795
chr1	33764181	33764644
chr1	33812541	33812814
chr1	33814872	33816190
chr1	33833304	33833916
chr1	33896161	33897045
chr1	33921284	33921865
chr1	33936063	33936530
chr1	33937783	33938497
chr1	34078574	34078918
chr1	34098819	34099274
chr1	34106718	34107101
chr1	34479786	34480015
chr1	34628667	34629733
chr1	34630499	34630876
chr1	34943400	34943627
chr1	35063449	35063746
chr1	35208184	35208712
chr1	35229016	35229292
chr1	35251779	35252467
chr1	35318247	35318914
chr1	35324614	35325706
chr1	35394452	35395510
chr1	35449859	35451252
chr1	35496892	35497688
chr1	35544700	35545460
chr1	35639527	35640282
chr1	35657589	35658239
chr1	35658500	35659221
chr1	35667636	35668199
chr1	35686823	35687039
chr1	35733964	35734723
chr1	35764026	35764360
chr1	35916608	35916953
chr1	36022683	36023507
chr1	36030207	36030540
chr1	36034405	36034963
chr1	36106880	36107738
chr1	36181091	36181583
chr1	36183520	36184915
chr1	36192395	36193079
chr1	36234855	36235921
chr1	36273178	36274826
chr1	36348427	36348949
chr1	36349244	36349663
chr1	36395936	36397437
chr1	36554127	36554953
chr1	36562551	36563048
chr1	36565077	36565710
chr1	36600475	36600704
chr1	36614831	36615694
chr1	36615831	36616805
chr1	36621237	36621961
chr1	36622145	36622577
chr1	36626637	36626938
chr1	36653386	36654204
chr1	36683187	36683650
chr1	36688928	36690623
chr1	36750994	36751486
chr1	36765533	36765908
chr1	36808201	36808904
chr1	36817125	36817492
chr1	36834728	36835039
chr1	36839295	36840672
chr1	36850756	36852664
chr1	36862905	36863710
chr1	36886302	36886870
chr1	36915676	36916519
chr1	36929184	36930440
chr1	36981897	36982368
chr1	37008375	37008931
chr1	37019338	37019999
chr1	37041794	37042116
chr1	37074805	37075209
chr1	37116015	37116486
chr1	37169456	37169751
chr1	37330026	37330238
chr1	37499768	37500502
chr1	37504050	37504240
chr1	37642803	37643027
chr1	37899937	37900358
chr1	37920370	37920905
chr1	37937050	37937974
chr1	37939985	37940197
chr1	37942480	37942895
chr1	37952662	37953282
chr1	37964705	37964994
chr1	37980008	37980905
chr1	38019460	38020075
chr1	38061051	38061951
chr1	38100151	38100588
chr1	38147992	38148517
chr1	38155959	38156610
chr1	38157326	38158438
chr1	38218241	38219123
chr1	38229936	38230302
chr1	38231457	38232103
chr1	38259495	38260116
chr1	38266186	38266401
chr1	38273145	38274970
chr1	38276805	38277021
chr1	38324822	38326186
chr1	38397179	38397752
chr1	38411899	38412961
chr1	38440742	38441032
chr1	38455115	38456220
chr1	38465519	38465818
chr1	38466145	38466595
chr1	38470371	38470613
chr1	38470921	38471291
chr1	38477944	38478863
chr1	38484613	38484905
chr1	38495477	38495713
chr1	38512042	38513292
chr1	38537466	38537926
chr1	38604101	38604661
chr1	38955609	38955824
chr1	39052736	39053166
chr1	39269858	39270090
chr1	39283879	39284173
chr1	39300833	39301373
chr1	39324669	39325935
chr1	39338565	39339580
chr1	39407094	39407787
chr1	39419039	39419258
chr1	39427340	39427596
chr1	39427875	39428094
chr1	39456301	39457171
chr1	39491452	39492652
chr1	39547058	39547586
chr1	39557955	39558291
chr1	39564237	39564739
chr1	39570459	39570676
chr1	39576542	39576769
chr1	39595143	39595568
chr1	39598302	39599046
chr1	39608186	39608636
chr1	39624823	39625151
chr1	39630585	39631213
chr1	39644163	39645041
chr1	39649366	39649876
chr1	39651225	39651617
chr1	39657243	39658347
chr1	39669951	39671329
chr1	39679300	39681101
chr1	39696419	39696672
chr1	39723863	39724782
chr1	39737789	39738008
chr1	39776780	39776989
chr1	39857606	39857931
chr1	39861104	39861453
chr1	39864054	39864785
chr1	39874116	39874903
chr1	39876664	39876891
chr1	39955180	39955536
chr1	39959059	39959269
chr1	40004534	40005316
chr1	40024784	40025456
chr1	40040037	40040270
chr1	40042270	40042869
chr1	40071753	40072314
chr1	40119105	40119651
chr1	40123696	40124138
chr1	40156936	40157400
chr1	40167458	40167885
chr1	40185818	40186274
chr1	40204252	40205037
chr1	40254244	40255165
chr1	40265250	40265801
chr1	40282222	40282808
chr1	40348716	40349483
chr1	40367107	40368321
chr1	40385223	40385758
chr1	40420679	40421488
chr1	40439130	40439660
chr1	40480532	40481320
chr1	40498116	40498393
chr1	40505206	40506664
chr1	40544161	40544630
chr1	40550412	40550949
chr1	40562606	40563520
chr1	40609554	40610080
chr1	40618655	40619075
chr1	40626677	40627664
chr1	40723125	40724165
chr1	40804308	40804854
chr1	40839013	40840538
chr1	40904114	40904472
chr1	40915479	40916747
chr1	40942701	40943654
chr1	40974080	40975205
chr1	40996907	40997833
chr1	41078077	41078412
chr1	41131008	41131820
chr1	41134565	41134845
chr1	41157032	41158378
chr1	41174461	41175422
chr1	41201820	41202039
chr1	41226718	41226937
chr1	41239611	41239877
chr1	41282665	41282910
chr1	41314150	41314639
chr1	41315592	41316123
chr1	41327693	41328577
chr1	41341348	41341841
chr1	41343396	41343848
chr1	41364320	41364556
chr1	41414349	41414978
chr1	41418087	41418591
chr1	41433141	41433953
chr1	41442731	41443059
chr1	41444875	41445892
chr1	41469020	41469809
chr1	41489129	41489722
chr1	41706914	41707792
chr1	41707995	41708261
chr1	41733854	41734191
chr1	41748380	41748807
chr1	41788640	41788979
chr1	41826498	41827922
chr1	41882717	41882977
chr1	41898298	41898860
chr1	41961147	41961643
chr1	41961839	41962051
chr1	41969676	41969862
chr1	41981909	41982361
chr1	42039639	42040190
chr1	42127244	42127800
chr1	42128055	42128627
chr1	42277792	42278067
chr1	42383718	42384004
chr1	42384340	42384632
chr1	42500796	42502025
chr1	42612494	42612728
chr1	42638954	42639292
chr1	42800024	42801312
chr1	42809883	42810305
chr1	42845832	42846874
chr1	42921546	42922838
chr1	42928483	42929388
chr1	43123705	43124781
chr1	43147475	43148807
chr1	43201758	43202118
chr1	43222572	43222882
chr1	43231717	43233390
chr1	43243512	43243920
chr1	43281891	43283371
chr1	43311811	43312542
chr1	43379124	43379345
chr1	43388633	43389084
chr1	43389703	43390532
chr1	43396757	43397044
chr1	43423631	43425139
chr1	43539243	43539758
chr1	43609170	43609443
chr1	43637387	43638596
chr1	43672398	43673317
chr1	43692823	43693344
chr1	43703795	43704001
chr1	43814746	43815278
chr1	43823896	43825173
chr1	43833434	43834209
chr1	43855081	43856050
chr1	43880283	43880704
chr1	43889402	43889621
chr1	43918595	43918895
chr1	43938252	43938803
chr1	43941673	43942049
chr1	43994736	43995265
chr1	43996593	43996888
chr1	44011582	44011808
chr1	44020031	44020388
chr1	44115265	44116433
chr1	44172809	44173789
chr1	44228984	44229595
chr1	44249054	44249683
chr1	44287661	44288171
chr1	44400432	44400771
chr1	44411921	44413031
chr1	44435380	44436087
chr1	44440015	44440751
chr1	44456760	44457672
chr1	44471270	44471806
chr1	44495444	44496693
chr1	44502198	44502701
chr1	44513396	44513703
chr1	44569025	44569561
chr1	44678914	44679518
chr1	44784147	44784366
chr1	44793465	44793971
chr1	44820501	44821362
chr1	44843793	44844185
chr1	44870696	44872143
chr1	45019291	45019615
chr1	45060745	45061253
chr1	45075289	45075589
chr1	45097159	45098153
chr1	45118302	45118981
chr1	45121129	45121383
chr1	45139532	45140624
chr1	45173568	45173704
chr1	45180531	45180960
chr1	45186059	45187887
chr1	45194965	45195211
chr1	45195770	45197193
chr1	45203804	45204279
chr1	45205022	45205866
chr1	45240722	45241551
chr1	45246798	45247031
chr1	45259270	45259702
chr1	45265392	45266270
chr1	45272896	45273434
chr1	45279284	45279765
chr1	45284808	45286100
chr1	45301448	45301934
chr1	45451949	45452655
chr1	45476761	45478444
chr1	45484258	45484768
chr1	45671026	45672321
chr1	45769058	45770058
chr1	45805295	45806592
chr1	45965269	45966324
chr1	45973815	45974653
chr1	45987180	45988119
chr1	46016162	46016935
chr1	46035651	46036223
chr1	46049009	46049921
chr1	46050116	46050717
chr1	46086509	46086793
chr1	46144771	46145354
chr1	46151965	46153237
chr1	46153669	46154064
chr1	46215966	46216756
chr1	46268525	46269989
chr1	46347199	46347621
chr1	46357768	46358387
chr1	46394837	46395454
chr1	46440635	46440834
chr1	46502615	46503148
chr1	46598071	46599272
chr1	46645180	46645621
chr1	46648796	46649509
chr1	46663625	46664624
chr1	46689167	46689816
chr1	46712694	46713034
chr1	46713219	46713686
chr1	46713837	46714141
chr1	46767583	46769591
chr1	46799180	46799616
chr1	46805834	46806891
chr1	46813633	46814202
chr1	46871931	46872152
chr1	46878946	46879165
chr1	46879293	46879603
chr1	46907916	46908476
chr1	46912536	46912983
chr1	46932398	46932570
chr1	46943017	46943447
chr1	46955193	46955665
chr1	46993617	46994336
chr1	47013467	47014131
chr1	47069208	47070172
chr1	47081902	47082111
chr1	47082282	47082925
chr1	47088098	47088318
chr1	47133456	47134447
chr1	47184551	47185248
chr1	47190690	47191146
chr1	47213323	47213833
chr1	47609529	47609748
chr1	47640939	47641344
chr1	47644822	47645350
chr1	47658491	47658964
chr1	47728652	47728923
chr1	47779333	47780559
chr1	47799169	47800632
chr1	47854310	47854859
chr1	47890244	47890555
chr1	47902047	47903938
chr1	48176169	48176785
chr1	48191846	48192375
chr1	48438705	48438906
chr1	48463166	48463687
chr1	48559480	48560026
chr1	48575025	48575515
chr1	48667763	48668301
chr1	48702458	48702867
chr1	48935956	48936913
chr1	48937308	48938318
chr1	48963968	48964403
chr1	48996380	48996844
chr1	49038369	49038722
chr1	49142955	49143393
chr1	49153815	49154289
chr1	49162707	49163019
chr1	49381758	49382391
chr1	50489227	50489878
chr1	50546579	50547135
chr1	50737593	50737966
chr1	50798620	50799142
chr1	50799284	50799669
chr1	50814303	50814834
chr1	50834234	50834584
chr1	50889181	50889877
chr1	51425065	51426411
chr1	51433944	51436130
chr1	51442689	51444282
chr1	51444454	51444848
chr1	51528970	51529213
chr1	51701473	51702923
chr1	51762408	51762829
chr1	51779175	51779341
chr1	51954274	51954708
chr1	51983664	51985127
chr1	52000933	52001155
chr1	52034981	52035642
chr1	52082708	52083360
chr1	52126510	52127079
chr1	52194822	52195875
chr1	52343784	52345252
chr1	52362556	52363070
chr1	52363227	52363858
chr1	52391854	52392236
chr1	52456139	52456673
chr1	52467774	52468267
chr1	52498161	52499685
chr1	52520613	52522401
chr1	52593020	52593488
chr1	52607431	52608636
chr1	52657951	52658237
chr1	52761862	52762405
chr1	52814539	52814731
chr1	52830830	52832393
chr1	52869454	52870727
chr1	52890033	52890242
chr1	53017937	53019547
chr1	53151973	53152250
chr1	53163481	53164541
chr1	53173910	53174424
chr1	53192080	53192609
chr1	53308276	53309175
chr1	53370509	53371008
chr1	53386542	53387682
chr1	53392681	53393972
chr1	53480381	53481165
chr1	53647646	53648046
chr1	53651323	53651635
chr1	53662193	53663234
chr1	53685721	53686647
chr1	53703723	53704768
chr1	53731820	53732125
chr1	53743821	53744201
chr1	53791697	53793392
chr1	53793876	53794096
chr1	53859008	53859491
chr1	53910430	53910679
chr1	53951081	53951603
chr1	54204528	54204575
chr1	54204748	54205288
chr1	54277201	54277487
chr1	54303598	54304443
chr1	54326510	54326995
chr1	54355078	54355857
chr1	54411014	54412232
chr1	54518104	54519693
chr1	54535641	54536178
chr1	54547465	54547765
chr1	54587142	54587659
chr1	54647321	54647705
chr1	54665298	54666441
chr1	54871997	54872964
chr1	54873102	54873308
chr1	54953704	54955332
chr1	54965127	54965727
chr1	55007694	55008815
chr1	55079870	55080091
chr1	55137605	55138138
chr1	55147149	55147422
chr1	55181339	55182073
chr1	55229711	55230743
chr1	55275891	55276577
chr1	55351888	55353614
chr1	55416056	55416674
chr1	55438846	55439416
chr1	55462006	55462420
chr1	55487669	55488181
chr1	55537118	55537589
chr1	55606141	55606581
chr1	55679903	55680223
chr1	55680640	55681518
chr1	55743034	55743661
chr1	55803799	55804216
chr1	55841265	55841447
chr1	55894610	55895397
chr1	57044069	57045382
chr1	57110643	57111951
chr1	57154073	57154785
chr1	57269263	57269575
chr1	57286591	57287147
chr1	57297496	57297798
chr1	57433739	57434103
chr1	57889203	57889705
chr1	57890009	57890411
chr1	58628596	58629000
chr1	58715643	58716440
chr1	59011655	59012735
chr1	59050866	59051085
chr1	59118291	59118625
chr1	59165306	59166057
chr1	59192993	59193698
chr1	59205672	59206171
chr1	59220811	59221554
chr1	59249278	59250348
chr1	59280968	59282444
chr1	59314481	59315188
chr1	59348820	59349104
chr1	59369021	59370027
chr1	59594293	59594963
chr1	59602198	59602447
chr1	59616451	59617690
chr1	59622513	59622757
chr1	59755770	59756019
chr1	59761997	59763069
chr1	60225009	60225451
chr1	60279974	60280691
chr1	60345423	60345668
chr1	60392136	60392768
chr1	60412890	60413440
chr1	60437174	60437504
chr1	60746920	60747455
chr1	61508539	61508904
chr1	61515434	61516185
chr1	61522479	61523026
chr1	61523431	61523664
chr1	61542469	61543099
chr1	61543605	61543874
chr1	61547580	61548444
chr1	61549200	61549458
chr1	61803484	61804273
chr1	61918837	61919515
chr1	62054279	62054778
chr1	62190332	62191312
chr1	62207601	62209090
chr1	62548342	62548563
chr1	62596929	62597231
chr1	62641203	62641469
chr1	62784907	62785151
chr1	62857045	62857630
chr1	62873146	62873485
chr1	62901690	62902933
chr1	62996337	62996645
chr1	63153253	63154299
chr1	63211967	63212529
chr1	63249402	63250424
chr1	63428802	63429283
chr1	63614710	63614929
chr1	63782512	63783469
chr1	63788121	63788399
chr1	63788820	63789671
chr1	63793323	63793598
chr1	63832940	63833801
chr1	63907260	63907738
chr1	63988627	63989522
chr1	64041138	64041359
chr1	64058787	64060234
chr1	64081449	64081818
chr1	64139892	64140711
chr1	64157548	64157772
chr1	64196047	64196312
chr1	64197056	64197717
chr1	64239337	64240214
chr1	64339549	64339785
chr1	64340141	64340362
chr1	64386213	64386773
chr1	64602720	64603047
chr1	64734960	64735202
chr1	64935471	64936556
chr1	64970901	64971210
chr1	65210034	65211136
chr1	65211442	65211872
chr1	65289777	65290094
chr1	65363666	65364525
chr1	65381477	65381778
chr1	65383040	65383747
chr1	65398879	65399686
chr1	65399936	65400405
chr1	65422018	65422327
chr1	65431069	65432610
chr1	65532298	65533283
chr1	65533597	65533816
chr1	65540980	65541526
chr1	65607315	65607574
chr1	65613213	65614961
chr1	65674982	65675424
chr1	65719578	65720567
chr1	65775027	65775806
chr1	65885477	65886690
chr1	66153511	66153824
chr1	66258251	66259033
chr1	66708365	66708714
chr1	66719036	66719261
chr1	66969605	66969901
chr1	67029725	67030491
chr1	67191546	67192048
chr1	67390282	67391429
chr1	67395523	67396675
chr1	67461683	67462092
chr1	67519106	67519929
chr1	67614565	67615186
chr1	67813301	67813803
chr1	67895846	67896916
chr1	67966134	67966577
chr1	67998084	67998513
chr1	68001045	68001554
chr1	68027272	68027810
chr1	68035738	68036641
chr1	68148478	68148697
chr1	68150603	68151157
chr1	68152175	68152431
chr1	68201809	68202150
chr1	68215225	68216234
chr1	68225682	68226377
chr1	68257165	68257887
chr1	68297608	68298138
chr1	68298414	68299453
chr1	68315930	68316185
chr1	68319369	68319704
chr1	68577465	68577866
chr1	68585862	68586179
chr1	68697696	68698509
chr1	68811798	68812025
chr1	68849722	68850992
chr1	68908686	68909124
chr1	68962347	68963249
chr1	69284864	69285369
chr1	69346975	69347818
chr1	70032814	70033767
chr1	70033900	70034208
chr1	70598556	70599048
chr1	70670653	70670872
chr1	70671015	70671871
chr1	70686761	70687582
chr1	70785539	70785878
chr1	70819413	70820897
chr1	70876275	70877235
chr1	70994353	70994785
chr1	71150945	71151416
chr1	71513049	71513693
chr1	71546309	71547246
chr1	72747855	72748204
chr1	72748501	72749892
chr1	72750421	72751035
chr1	73023268	73023518
chr1	74663461	74664227
chr1	74969761	74970262
chr1	75198477	75199555
chr1	75233123	75233324
chr1	75602133	75602360
chr1	75669303	75669531
chr1	76080310	76081025
chr1	76081239	76081747
chr1	76189753	76190645
chr1	76251362	76252204
chr1	76261902	76263042
chr1	76308251	76308692
chr1	76374465	76374773
chr1	76457247	76457483
chr1	76540022	76540824
chr1	76619771	76620483
chr1	77333258	77334480
chr1	77684458	77685268
chr1	77747450	77748315
chr1	77779303	77779622
chr1	77977196	77977435
chr1	78004878	78005388
chr1	78147854	78148677
chr1	78148910	78149512
chr1	78224707	78225743
chr1	78245198	78245941
chr1	78291058	78291264
chr1	78353851	78354904
chr1	78355165	78355461
chr1	78366312	78366557
chr1	78443806	78445349
chr1	78469702	78470654
chr1	78580094	78580561
chr1	78610850	78611163
chr1	78956665	78957372
chr1	79083267	79083684
chr1	79297443	79297795
chr1	80683828	80683948
chr1	81771780	81772210
chr1	81880206	81880430
chr1	82015263	82015387
chr1	82265819	82267334
chr1	82268781	82269482
chr1	82274500	82274789
chr1	82278373	82278671
chr1	82283476	82283828
chr1	82286660	82286906
chr1	82299379	82299828
chr1	82300725	82301019
chr1	82315789	82316019
chr1	82320178	82320495
chr1	82334596	82334831
chr1	82342684	82343220
chr1	82353428	82353838
chr1	82355095	82355314
chr1	82378888	82379213
chr1	82385899	82386383
chr1	82389879	82390130
chr1	82395142	82395474
chr1	82420237	82420539
chr1	82463420	82463479
chr1	82463724	82464082
chr1	83030840	83031590
chr1	84464120	84465043
chr1	84543155	84544386
chr1	84763879	84765158
chr1	84831025	84831675
chr1	84944928	84945516
chr1	84971370	84972509
chr1	85039508	85040451
chr1	85086384	85086898
chr1	85155375	85156545
chr1	85219170	85219586
chr1	85237806	85238462
chr1	85401955	85402170
chr1	85410493	85411090
chr1	85462214	85463338
chr1	85513780	85514595
chr1	85527591	85528262
chr1	85575060	85575351
chr1	85666074	85667723
chr1	85705990	85706209
chr1	85724663	85725721
chr1	85741796	85742872
chr1	85755292	85755636
chr1	85773762	85774295
chr1	85779740	85780269
chr1	85786279	85786632
chr1	85794541	85795074
chr1	85929970	85931115
chr1	85987041	85987303
chr1	85992823	85993287
chr1	86036794	86037163
chr1	86042166	86043057
chr1	86046432	86046764
chr1	86048020	86048487
chr1	86049790	86050858
chr1	86072691	86073354
chr1	86077685	86077945
chr1	86078288	86079014
chr1	86158633	86158874
chr1	86173649	86174506
chr1	86315720	86316456
chr1	86860917	86862331
chr1	86939943	86940127
chr1	87169900	87171296
chr1	87299186	87299573
chr1	87379403	87380755
chr1	87381000	87381440
chr1	87430871	87431126
chr1	87597517	87597868
chr1	87758548	87758776
chr1	87793784	87794541
chr1	87797070	87797811
chr1	88260871	88261144
chr1	88421696	88422121
chr1	88928286	88928778
chr1	89149509	89150831
chr1	89196998	89197338
chr1	89266174	89266407
chr1	89356959	89357645
chr1	89357864	89358469
chr1	89439332	89439657
chr1	89458075	89458959
chr1	89464478	89464830
chr1	89487910	89488533
chr1	89593513	89594245
chr1	89664257	89664651
chr1	89823906	89824274
chr1	89920658	89920898
chr1	89948749	89949243
chr1	89989627	89991057
chr1	90064549	90065015
chr1	90098209	90099462
chr1	90228452	90229009
chr1	90270163	90270382
chr1	90286195	90287374
chr1	90376392	90376734
chr1	90452873	90453221
chr1	90460264	90461217
chr1	90598792	90599018
chr1	91183212	91184367
chr1	91316561	91317582
chr1	91486693	91488164
chr1	91630738	91631268
chr1	91631611	91631887
chr1	91748471	91748786
chr1	91852743	91853185
chr1	91869779	91870608
chr1	91966112	91967163
chr1	92022391	92023045
chr1	92202818	92203042
chr1	92310735	92310991
chr1	92316853	92317413
chr1	92351121	92352509
chr1	92357645	92357864
chr1	92495291	92495975
chr1	92545623	92546506
chr1	92764034	92765040
chr1	92909940	92910155
chr1	92951039	92951785
chr1	93214763	93214979
chr1	93250230	93251217
chr1	93297236	93298252
chr1	93308442	93308747
chr1	93324344	93324979
chr1	93415612	93416265
chr1	93416659	93417093
chr1	93425906	93427597
chr1	93434085	93434291
chr1	93459622	93460115
chr1	93487142	93487371
chr1	93527777	93528019
chr1	93544390	93546177
chr1	93559088	93559412
chr1	93645219	93646626
chr1	93810968	93812454
chr1	93903481	93903957
chr1	93913343	93914980
chr1	94083250	94083291
chr1	94095151	94095495
chr1	94146189	94147655
chr1	94167193	94168025
chr1	94203796	94204037
chr1	94219935	94220314
chr1	94279656	94280019
chr1	94311656	94312246
chr1	94312644	94313730
chr1	94344153	94345089
chr1	94374273	94375563
chr1	94505020	94505477
chr1	94511098	94511665
chr1	94526996	94527413
chr1	94701723	94702079
chr1	94702400	94703540
chr1	94712260	94713511
chr1	94790931	94791674
chr1	94801297	94801718
chr1	94883427	94884636
chr1	94946975	94947364
chr1	95007167	95007544
chr1	95267485	95268009
chr1	95271434	95271667
chr1	95285072	95286210
chr1	95319887	95320709
chr1	95329024	95329282
chr1	95329481	95330019
chr1	95368943	95369478
chr1	95391232	95391676
chr1	95391944	95393145
chr1	95508885	95509434
chr1	95538069	95538817
chr1	95550298	95550566
chr1	95582390	95583576
chr1	95699113	95700194
chr1	96828006	96828690
chr1	97061885	97062107
chr1	97186922	97188024
chr1	97432130	97432499
chr1	97603760	97604268
chr1	98386172	98387047
chr1	98501238	98501442
chr1	98510543	98511336
chr1	98519396	98520111
chr1	99126880	99128020
chr1	99470130	99470855
chr1	99646028	99646282
chr1	100151227	100151681
chr1	100194381	100194716
chr1	100202664	100202813
chr1	100231775	100232268
chr1	100274169	100274646
chr1	100315190	100316221
chr1	100435058	100436257
chr1	100503325	100504423
chr1	100598095	100598991
chr1	100714927	100715802
chr1	100731223	100732368
chr1	100816893	100818726
chr1	100924837	100925527
chr1	101004525	101005533
chr1	101300778	101301004
chr1	101334080	101334378
chr1	101360222	101362385
chr1	101490914	101491910
chr1	101602914	101603203
chr1	101616279	101616618
chr1	101640283	101640861
chr1	101666269	101666488
chr1	101701343	101702009
chr1	101703707	101704700
chr1	101716530	101716765
chr1	101719598	101720074
chr1	101753710	101754192
chr1	101822840	101823202
chr1	102033350	102033569
chr1	102657356	102657693
chr1	102900060	102900471
chr1	103240383	103240832
chr1	103345056	103345630
chr1	103572028	103572647
chr1	104067913	104068100
chr1	104068308	104068952
chr1	107599093	107600376
chr1	107682803	107683014
chr1	107973254	107973442
chr1	108324766	108324970
chr1	108507620	108508621
chr1	108592106	108592580
chr1	108668105	108668588
chr1	108685717	108685944
chr1	108742541	108743771
chr1	108757399	108757748
chr1	108815820	108816385
chr1	108963244	108963623
chr1	109044638	109045012
chr1	109045301	109046175
chr1	109055121	109055269
chr1	109102384	109102782
chr1	109102956	109103993
chr1	109112722	109113129
chr1	109128011	109128427
chr1	109186165	109186577
chr1	109203223	109204388
chr1	109234391	109236082
chr1	109251756	109251925
chr1	109288944	109290191
chr1	109358945	109359310
chr1	109370886	109371174
chr1	109419290	109420028
chr1	109440677	109440973
chr1	109505765	109506598
chr1	109583922	109585142
chr1	109618361	109618911
chr1	109631896	109632144
chr1	109632967	109634061
chr1	109642498	109643322
chr1	109655091	109655719
[truncated: 38,750 more rows]

## Sheet: Control-specific peaks
chr	start	end
chr1	725929	726148
chr1	810857	811076
chr1	811969	812625
chr1	878415	878786
chr1	1042856	1043075
chr1	1180836	1181075
chr1	1229143	1229362
chr1	1293247	1293608
chr1	1468805	1469024
chr1	1638039	1638258
chr1	1747400	1747619
chr1	2542664	2543103
chr1	2584686	2584905
chr1	2629072	2629302
chr1	2688859	2689277
chr1	2694498	2695031
chr1	2703886	2704183
chr1	2724163	2724462
chr1	3400160	3400649
chr1	3593591	3593896
chr1	5681207	5681503
chr1	6040671	6041019
chr1	6066910	6067135
chr1	6142322	6142620
chr1	6322099	6322686
chr1	6787666	6787935
chr1	7237268	7237487
chr1	7613427	7613727
chr1	8389464	8390021
chr1	8689406	8689730
chr1	8731319	8731547
chr1	8962847	8963195
chr1	9118199	9118418
chr1	9223010	9223351
chr1	9606963	9607276
chr1	9896377	9896770
chr1	10143073	10143415
chr1	10496961	10497264
chr1	10574422	10574641
chr1	11142534	11143063
chr1	11513784	11514013
chr1	12042211	12042434
chr1	14155360	14155616
chr1	15553081	15553321
chr1	15757585	15758247
chr1	15851122	15851342
chr1	16118541	16118876
chr1	16119486	16119945
chr1	16241950	16242327
chr1	16344736	16344970
chr1	16629644	16629863
chr1	16861544	16861763
chr1	16873967	16874186
chr1	16892499	16892826
chr1	16964841	16965153
chr1	17087609	17087841
chr1	17363913	17364246
chr1	17698478	17698865
chr1	17901178	17901483
chr1	18003114	18003539
chr1	18700339	18700675
chr1	18735560	18736107
chr1	19059682	19059901
chr1	19139942	19140161
chr1	19380277	19380519
chr1	19670972	19671198
chr1	19718197	19718416
chr1	19814230	19814536
chr1	20120172	20120491
chr1	21038275	21038623
chr1	21089322	21089570
chr1	21510715	21511000
chr1	21634393	21634636
chr1	22227975	22228265
chr1	22262594	22262954
chr1	22505258	22505498
chr1	23425242	23425475
chr1	23590085	23590386
chr1	23921436	23921699
chr1	23991597	23991872
chr1	24164400	24164619
chr1	24670554	24670789
chr1	25174126	25174345
chr1	25364423	25364642
chr1	26349053	26349272
chr1	27497282	27497523
chr1	27831231	27831461
chr1	27831629	27831848
chr1	28261372	28261594
chr1	28536209	28536522
chr1	29046023	29046399
chr1	29683147	29683473
chr1	29706013	29706374
chr1	29741864	29742165
chr1	30558457	30558849
chr1	30558987	30559206
chr1	30560407	30560626
chr1	30954954	30955194
chr1	31250801	31251076
chr1	31441015	31441234
chr1	31711022	31711315
chr1	31907894	31908260
chr1	32051164	32051383
chr1	32192055	32192274
chr1	32279492	32279986
chr1	32593180	32593492
chr1	32608559	32608816
chr1	32700456	32700737
chr1	32731185	32731486
chr1	33167398	33167711
chr1	33428699	33429111
chr1	33682736	33682955
chr1	34119811	34120246
chr1	34925777	34926161
chr1	35012731	35012950
chr1	35588184	35588611
chr1	36125080	36125412
chr1	36803153	36803393
chr1	36835267	36835497
chr1	37448087	37448323
chr1	37852832	37853051
chr1	37860668	37860921
chr1	37861050	37861269
chr1	38421233	38421511
chr1	38920011	38920285
chr1	39384440	39384699
chr1	39443674	39443893
chr1	39568308	39568611
chr1	39571567	39571786
chr1	39571936	39572209
chr1	39583736	39584045
chr1	39606859	39607297
chr1	39643473	39643692
chr1	39976290	39976561
chr1	40461526	40461853
chr1	40605915	40606160
chr1	41058059	41058281
chr1	41347236	41347531
chr1	42006723	42007041
chr1	43319318	43319542
chr1	44368815	44369034
chr1	44396036	44396324
chr1	44557982	44558268
chr1	44961437	44961658
chr1	45037682	45037918
chr1	45234234	45234580
chr1	45466755	45467039
chr1	45791293	45791512
chr1	46073649	46073868
chr1	46309271	46309490
chr1	46781959	46782219
chr1	47743015	47743343
chr1	47745794	47746013
chr1	48413902	48414131
chr1	50837276	50837632
chr1	53132173	53132392
chr1	54147815	54148124
chr1	54738653	54738931
chr1	54739965	54740184
chr1	55023980	55024324
chr1	55093398	55093617
chr1	55157735	55158054
chr1	55330892	55331111
chr1	55337378	55337716
chr1	61444561	61444979
chr1	62317728	62318189
chr1	62609948	62610271
chr1	63470492	63470715
chr1	64309850	64310113
chr1	65358668	65359009
chr1	66424475	66424881
chr1	68151517	68151977
chr1	70780575	70780804
chr1	78051751	78052118
chr1	78436221	78436457
chr1	79142256	79142475
chr1	82321802	82322105
chr1	82332888	82333169
chr1	86003698	86003947
chr1	86061040	86061259
chr1	86846099	86846318
chr1	87549941	87550390
chr1	91995671	91995890
chr1	92757064	92757404
chr1	93283878	93284132
chr1	94660089	94660308
chr1	101632973	101633201
chr1	101985953	101986172
chr1	105680037	105680675
chr1	109054479	109054698
chr1	109246298	109246624
chr1	109603743	109604030
chr1	110105935	110106161
chr1	110331669	110332180
chr1	110406735	110406954
chr1	110460924	110461296
chr1	110659287	110659609
chr1	110890201	110890485
chr1	111588034	111588253
chr1	113513421	113513683
chr1	115294543	115294990
chr1	115656005	115656224
chr1	116167481	116167917
chr1	117099985	117100268
chr1	117189341	117189596
chr1	117398100	117398319
chr1	118277165	118277509
chr1	118686436	118686655
chr1	119817973	119818467
chr1	120059538	120059757
chr1	120636291	120636510
chr1	120760043	120760267
chr1	120769130	120769349
chr1	142785161	142785380
chr1	142802204	142802432
chr1	143457583	143457957
chr1	143982683	143983012
chr1	144816132	144816475
chr1	144852486	144852809
chr1	145023444	145023702
chr1	145075162	145075479
chr1	145082241	145082507
chr1	145118109	145118422
chr1	145620896	145621168
chr1	145738952	145739377
chr1	146475287	146475538
chr1	148545618	148545879
chr1	149892591	149892859
chr1	150138202	150138426
chr1	150481516	150481938
chr1	150678525	150678744
chr1	150736377	150736596
chr1	150778479	150778857
chr1	150960984	150961203
chr1	151264982	151265287
chr1	151329370	151329676
chr1	151447721	151447940
chr1	151488593	151488823
chr1	151593754	151594024
chr1	151941425	151941750
chr1	152370045	152370264
chr1	152832705	152832924
chr1	152856554	152856773
chr1	152874620	152874869
chr1	152890373	152890603
chr1	153619476	153619695
chr1	154077148	154077367
chr1	154255052	154255469
chr1	154545454	154545689
chr1	154814582	154814801
chr1	154980605	154981270
chr1	155051873	155052205
chr1	155097965	155098194
chr1	155306785	155307034
chr1	155469712	155469931
chr1	155787025	155787283
chr1	155939259	155939508
chr1	156051088	156051323
chr1	156094811	156095036
chr1	156495665	156495916
chr1	156651931	156652151
chr1	156729884	156730330
chr1	159157078	159157297
chr1	159798956	159799178
chr1	159816735	159816990
chr1	161024072	161024291
chr1	161205865	161206162
chr1	162366529	162366884
chr1	165549724	165549943
chr1	166091203	166091568
chr1	167093498	167093717
chr1	168317781	168318187
chr1	168956363	168956582
chr1	169937103	169937322
chr1	169956406	169956819
chr1	170236723	170237021
chr1	171374057	171374470
chr1	171570073	171570477
chr1	173475476	173475711
chr1	173812837	173813060
chr1	173897901	173898120
chr1	178126465	178126684
chr1	178143742	178144075
chr1	178210792	178211215
chr1	178300107	178300455
chr1	178357694	178357958
chr1	178469629	178469884
chr1	178616151	178616379
chr1	179238811	179239030
chr1	179677575	179677797
chr1	180906132	180906351
chr1	181906156	181906533
chr1	182496781	182497200
chr1	182626100	182626319
chr1	183011200	183011491
chr1	183011670	183011955
chr1	183558064	183558283
chr1	184595425	184595657
chr1	184928192	184928458
chr1	185253981	185254200
chr1	185272863	185273187
chr1	185689707	185689980
chr1	185938728	185939161
chr1	186294428	186294756
chr1	187193543	187193872
chr1	187205883	187206280
chr1	190444485	190444704
chr1	192510403	192510677
chr1	196117712	196117931
chr1	200405652	200405900
chr1	200424067	200424320
chr1	200434349	200434571
chr1	200448289	200448564
chr1	200960898	200961117
chr1	201065149	201065425
chr1	201881069	201881309
chr1	202171099	202171318
chr1	202203677	202204015
chr1	202433313	202433744
chr1	202541098	202541317
chr1	202676604	202676896
chr1	202776572	202776868
chr1	202871950	202872169
chr1	203535759	203536019
chr1	203781241	203781460
chr1	204086061	204086280
chr1	204246859	204247078
chr1	204442574	204442793
chr1	204782428	204782755
chr1	205381113	205381379
chr1	205552896	205553178
chr1	205681155	205681462
chr1	206299420	206299656
chr1	206780202	206780535
chr1	206912444	206912663
chr1	207843221	207843440
chr1	207985362	207985612
chr1	210431009	210431649
chr1	210836027	210836350
chr1	211943056	211943334
chr1	212795729	212796149
chr1	212964000	212964358
chr1	213345546	213345828
chr1	213554931	213555150
chr1	213774039	213774258
chr1	214514659	214515131
chr1	214637909	214638174
chr1	215072329	215072548
chr1	215355088	215355307
chr1	215810654	215810873
chr1	218344609	218344902
chr1	218539940	218540280
chr1	219103781	219104156
chr1	220363266	220363489
chr1	220544743	220545138
chr1	220552155	220552408
chr1	220718379	220718598
chr1	220900126	220900505
chr1	222166837	222167078
chr1	222560803	222561022
chr1	223892775	223892994
chr1	223952985	223953251
chr1	224389234	224389453
chr1	224566646	224566865
chr1	224888865	224889094
chr1	225192126	225192565
chr1	225705261	225705617
chr1	225979332	225979925
chr1	225990645	225990864
chr1	226049442	226049669
chr1	226128973	226129317
chr1	226228374	226228704
chr1	226229207	226229572
chr1	226235459	226235707
chr1	226252007	226252239
chr1	226299365	226300057
chr1	226481034	226481279
chr1	226756140	226756519
chr1	226939604	226939880
chr1	227393524	227393778
chr1	227433712	227433931
chr1	227652654	227653029
chr1	227653162	227653381
chr1	228155584	228155803
chr1	228339349	228339598
chr1	228379448	228379667
chr1	228729621	228730079
chr1	228740405	228740969
chr1	228954797	228955057
chr1	229304295	229304537
chr1	229555647	229555866
chr1	229659161	229659380
chr1	229706413	229706784
chr1	229721139	229721358
chr1	231520824	231521043
chr1	232396947	232397287
chr1	232425571	232426010
chr1	233034609	233034828
chr1	233128136	233128355
chr1	234261182	234261743
chr1	234643289	234643666
chr1	234653109	234653359
chr1	234743152	234743407
chr1	234994453	234994672
chr1	235026725	235026948
chr1	235331949	235332212
chr1	235539442	235539661
chr1	236231069	236231296
chr1	236699137	236699619
chr1	236706552	236706794
chr1	237836056	237836464
chr1	241110387	241110606
chr1	242254474	242254844
chr1	243056231	243056450
chr1	244385794	244386013
chr1	244558990	244559209
chr1	244609114	244609375
chr1	245067565	245067832
chr1	245181766	245182026
chr1	245597552	245598017
chr1	245961992	245962553
chr1	246875830	246876049
chr1	246985847	246986076
chr1	247695274	247695657
chr1	247707600	247707918
chr1	247752097	247752316
chr1	248520399	248520635
chr1	248850189	248850414
chr10	344283	344681
chr10	3053272	3053491
chr10	3194481	3194781
chr10	3463618	3463837
chr10	3722175	3722394
chr10	3914942	3915364
chr10	3992674	3992933
chr10	4035252	4035549
chr10	4216341	4216573
chr10	4481136	4481531
chr10	4530960	4531184
chr10	4833177	4833553
chr10	4849731	4850077
chr10	5136777	5137090
chr10	5241525	5241868
chr10	5408063	5408408
chr10	5569551	5569823
chr10	5691039	5691366
chr10	5991279	5991732
chr10	7340111	7340332
chr10	7343374	7343600
chr10	8117467	8117686
chr10	8235664	8235968
chr10	9344060	9344279
chr10	11395183	11395402
chr10	11490704	11490939
chr10	11680272	11680498
chr10	11729448	11729667
chr10	12030641	12030912
chr10	12364717	12364936
chr10	13017305	13017599
chr10	13080573	13080792
chr10	13155547	13155776
chr10	15420668	15421012
chr10	17208641	17208924
chr10	18947389	18947712
chr10	21620131	21620367
chr10	21951737	21952558
chr10	21962503	21962788
chr10	23582229	23582511
chr10	27001356	27001614
chr10	28854175	28854394
chr10	29776953	29777194
chr10	30880408	30880627
chr10	32159941	32160211
chr10	33180401	33180657
chr10	34307762	34307981
chr10	35051741	35051973
chr10	35080296	35080515
chr10	38241394	38241649
chr10	43322682	43323060
chr10	43450562	43450781
chr10	43470963	43471311
chr10	43560215	43560434
chr10	43699414	43699823
chr10	43716962	43717229
chr10	43731958	43732210
chr10	45353185	45353543
chr10	47605549	47605768
chr10	47645457	47645676
chr10	48334632	48335131
chr10	51503572	51504009
chr10	52327997	52328216
chr10	52697244	52697463
chr10	53720114	53720545
chr10	57389398	57389882
chr10	59417042	59417364
chr10	59948971	59949223
chr10	60941583	60941862
chr10	61624861	61625080
chr10	61629484	61629724
chr10	62406343	62406562
chr10	64197536	64197811
chr10	64973445	64973729
chr10	65146027	65146246
chr10	65202760	65203180
chr10	65374150	65374383
chr10	65458845	65459068
chr10	67118273	67118741
chr10	68691092	68691324
chr10	69281308	69281527
chr10	69311107	69311326
chr10	69443974	69444455
chr10	69703474	69703840
chr10	69807891	69808110
chr10	70114198	70114432
chr10	70333446	70333734
chr10	70461365	70461588
chr10	70571159	70571496
chr10	71887776	71887995
chr10	71950028	71950250
chr10	71953247	71953496
chr10	72024823	72025235
chr10	72131402	72131621
chr10	72259430	72259649
chr10	72339483	72339702
chr10	72445050	72445269
chr10	72521199	72521418
chr10	73073503	73073833
chr10	73183494	73183778
chr10	73195520	73195739
chr10	73625535	73625868
chr10	73633635	73633970
chr10	73640340	73640605
chr10	74886464	74886683
chr10	75099876	75100253
chr10	75185878	75186228
chr10	75192419	75192752
chr10	75534419	75534652
chr10	75578112	75578389
chr10	75840970	75841278
chr10	75886985	75887224
chr10	75993127	75993628
chr10	76020086	76020305
chr10	79637533	79637754
chr10	80319493	80319712
chr10	80741516	80741879
chr10	80806698	80806985
chr10	80884619	80884846
chr10	81282290	81282515
chr10	81886956	81887243
chr10	82025679	82026248
chr10	82096873	82097192
chr10	82118723	82119037
chr10	82290063	82290402
chr10	82298944	82299163
chr10	82615335	82615554
chr10	82684336	82684555
chr10	82867507	82867737
chr10	84571531	84571768
chr10	85786486	85786705
chr10	85936947	85937553
chr10	86269992	86270245
chr10	86343673	86343892
chr10	88058509	88058728
chr10	88504201	88504420
chr10	88529676	88529895
chr10	88530324	88530590
chr10	88606232	88606620
chr10	88775639	88775927
chr10	88902896	88903115
chr10	88965288	88965638
chr10	89113034	89113257
chr10	89194246	89194574
chr10	91505872	91506125
chr10	91663135	91663354
chr10	92730026	92730245
chr10	93834461	93834680
chr10	93902339	93902580
chr10	94561979	94562471
chr10	94753789	94754008
chr10	94811035	94811254
chr10	95090412	95090631
chr10	95233689	95233972
chr10	95576089	95576308
chr10	98216344	98217077
chr10	98376350	98376569
chr10	98524300	98524527
chr10	98875074	98875293
chr10	99067467	99068031
chr10	99104304	99104560
chr10	99445458	99445707
chr10	101153620	101153839
chr10	101968807	101969026
chr10	102276662	102276890
chr10	102465998	102466230
chr10	102511027	102511469
chr10	103080823	103081172
chr10	103725328	103725547
chr10	103853322	103853564
chr10	104106978	104107432
chr10	104163034	104163253
chr10	104274501	104274733
chr10	104524622	104525054
chr10	105619167	105619407
chr10	106016128	106016347
chr10	106188842	106189335
chr10	112484256	112484579
chr10	114921770	114922062
chr10	120727436	120727756
chr10	121328667	121328904
chr10	121346025	121346282
chr10	122872620	122872876
chr10	123218496	123218715
chr10	124017600	124017992
chr10	124285485	124285862
chr10	125043708	125043938
chr10	126196649	126197073
chr10	126292324	126292652
chr10	126429845	126430196
chr10	126578907	126579128
chr10	127463853	127464395
chr10	129322429	129322648
chr10	129976634	129976996
chr10	130775507	130775726
chr10	131577477	131577713
chr10	132139669	132139888
chr10	132882423	132882749
chr10	133742747	133743073
chr10	134214053	134214474
chr10	134277978	134278202
chr10	134384907	134385127
chr10	134467743	134467998
chr10	134724641	134724968
chr10	135102425	135102681
chr10	135386550	135386818
chr11	216654	216939
chr11	297096	297333
chr11	308825	309046
chr11	565963	566348
chr11	827870	828125
chr11	832509	832826
chr11	1080575	1080815
chr11	1628917	1629136
chr11	1853595	1853899
chr11	2216051	2216501
chr11	2320526	2320928
chr11	2800796	2801015
chr11	2966720	2966950
chr11	3131272	3131670
chr11	6552713	6552937
chr11	8241055	8241274
chr11	8359541	8360039
chr11	9244313	9244532
chr11	9350650	9350988
chr11	16628560	16628825
chr11	17788082	17788301
chr11	18672842	18673062
chr11	19332871	19333260
chr11	20376762	20377025
chr11	23135155	23135400
chr11	27520786	27521111
chr11	33879144	33879368
chr11	40446920	40447381
chr11	40458230	40458552
chr11	41197217	41197436
chr11	41211451	41211670
chr11	45683482	45683701
chr11	45779666	45779885
chr11	46316948	46317457
chr11	46361791	46362010
chr11	46400144	46400524
chr11	46448024	46448250
chr11	46543295	46543514
chr11	46581772	46582034
chr11	46741604	46741896
chr11	47201203	47201451
chr11	47490707	47491060
chr11	47530884	47531224
chr11	47765293	47765512
chr11	47797079	47797298
chr11	47859656	47859875
chr11	47976978	47977197
chr11	48110088	48110335
chr11	48125586	48125825
chr11	49582094	49582313
chr11	57148339	57148565
chr11	57259272	57259491
chr11	59475025	59475253
chr11	60761086	60761305
chr11	61312950	61313169
chr11	61355636	61355874
chr11	61363481	61363751
chr11	61462511	61462935
chr11	61468768	61468987
chr11	61822006	61822433
chr11	61875622	61875886
chr11	62578709	62578932
chr11	63195557	63195909
chr11	63275528	63275757
chr11	63669176	63669562
chr11	63685937	63686163
chr11	64412232	64412752
chr11	64479874	64480202
chr11	64502797	64503065
chr11	64529683	64530022
chr11	65213305	65213615
chr11	65291969	65292266
chr11	65374435	65374869
chr11	65486600	65486819
chr11	65511818	65512169
chr11	65620369	65620690
chr11	65676726	65677138
chr11	65854910	65855172
chr11	65900883	65901102
chr11	66147809	66148115
chr11	66945421	66945932
chr11	67139106	67139327
chr11	67149097	67149402
chr11	67415788	67416101
chr11	67433172	67433391
chr11	67784176	67784576
chr11	68120396	68120889
chr11	68385868	68386212
chr11	69614351	69614638
chr11	70414441	70414660
chr11	71054741	71055026
chr11	71445707	71445960
chr11	71892695	71892951
chr11	72264768	72265126
chr11	72284541	72284835
chr11	72300941	72301161
chr11	73850663	73850894
chr11	74588230	74588665
chr11	75207304	75207657
chr11	75295054	75295273
chr11	75323157	75323376
chr11	76007965	76008184
chr11	76040478	76040697
chr11	76885005	76885224
chr11	77367470	77367689
chr11	81355282	81355527
chr11	82412823	82413341
chr11	85396398	85396799
chr11	86071827	86072165
chr11	89982691	89982910
chr11	93601692	93601911
chr11	93916947	93917362
chr11	94252603	94253032
chr11	94474538	94474943
chr11	101630916	101631135
chr11	102209418	102209729
chr11	102264284	102264503
chr11	102276809	102277087
chr11	102300667	102300942
chr11	102486267	102486674
chr11	102802266	102802485
chr11	104214292	104214511
chr11	105733528	105733748
chr11	108077726	108078087
chr11	109567964	109568221
chr11	111299869	111300186
chr11	111887301	111887520
chr11	113865225	113865478
chr11	114133434	114133653
chr11	114763260	114763479
chr11	115086607	115087145
chr11	115948672	115949176
chr11	116578464	116578700
chr11	116645507	116645746
chr11	117226822	117227302
chr11	117339535	117339901
chr11	118050929	118051419
chr11	118740836	118741506
chr11	118765184	118765781
chr11	118779872	118780168
chr11	118810622	118811061
chr11	119093014	119093346
chr11	120099878	120100097
chr11	120216973	120217290
chr11	120742547	120742791
chr11	121199358	121199707
chr11	121970137	121970425
chr11	121971053	121971272
chr11	123132578	123132797
chr11	126236083	126236302
chr11	128049528	128049753
chr11	128070308	128070527
chr11	128237586	128237815
chr11	129061968	129062229
chr12	83303	83522
chr12	89377	89634
chr12	217456	217898
chr12	310977	311312
chr12	611122	611354
chr12	721467	721782
chr12	793625	793844
chr12	850256	850559
chr12	1217117	1217349
chr12	1362865	1363217
chr12	1452187	1452431
chr12	1598164	1598436
chr12	2293294	2293513
chr12	2629051	2629276
chr12	2967566	2967985
chr12	3011464	3011804
chr12	3113761	3114081
chr12	3157191	3157684
chr12	3215808	3216027
chr12	3237231	3237450
chr12	3246545	3246769
chr12	3721574	3721895
chr12	4033229	4033481
chr12	4059833	4060246
chr12	4463496	4463717
chr12	5008817	5009091
chr12	5152897	5153325
chr12	5193647	5193866
chr12	5665175	5665618
chr12	6013384	6013681
chr12	6042082	6042619
chr12	6233079	6233382
chr12	6270716	6270961
chr12	6497007	6497387
chr12	6920014	6920290
chr12	7046016	7046288
chr12	7055563	7055822
chr12	7096238	7096541
chr12	7355038	7355257
chr12	7640213	7640492
chr12	8034225	8034483
chr12	8134947	8135179
chr12	8341395	8341697
chr12	8823377	8823603
chr12	9079835	9080171
chr12	9465920	9466153
chr12	9560862	9561081
chr12	9621556	9621901
chr12	10186336	10186811
chr12	10191481	10191700
chr12	10377902	10378152
chr12	10435808	10436282
chr12	10689982	10690201
chr12	10842683	10842990
chr12	11211419	11211681
chr12	11283289	11283688
chr12	11296994	11297283
chr12	11316966	11317199
chr12	12381394	12381824
chr12	12644828	12645047
chr12	12677095	12677314
chr12	12917726	12918205
chr12	13063345	13063599
chr12	13284323	13284749
chr12	14508704	14509175
chr12	15056442	15056689
chr12	15164022	15164328
chr12	16135569	16135790
chr12	16266052	16266343
chr12	16794290	16794601
chr12	16907406	16907625
chr12	17592395	17592614
chr12	17741952	17742377
chr12	17862387	17862675
chr12	19121486	19121705
chr12	19190767	19191226
chr12	19375980	19376199
chr12	19387174	19387415
chr12	19635673	19636048
chr12	19660675	19660908
chr12	19910383	19910675
chr12	20046416	20046851
chr12	20118351	20118657
chr12	21219189	21219408
chr12	21335481	21335842
chr12	21381613	21381911
chr12	22060481	22060700
chr12	22181797	22182117
chr12	22246600	22246907
chr12	22299235	22299454
chr12	22658922	22659228
chr12	22794008	22794387
chr12	22912936	22913179
chr12	23279673	23280015
chr12	24540991	24541210
chr12	24560517	24560860
chr12	25891591	25891810
chr12	26190718	26190975
chr12	26196028	26196387
chr12	26272487	26272732
chr12	26719155	26719565
chr12	26933758	26933986
chr12	26937375	26937602
chr12	27059585	27059986
chr12	28660685	28660974
chr12	29116890	29117109
chr12	30672147	30672494
chr12	31165204	31165423
chr12	31206693	31207074
chr12	31286219	31286438
chr12	31330406	31330661
chr12	31418554	31418858
chr12	31447572	31447931
chr12	31521634	31522131
chr12	32237456	32237813
chr12	34186789	34187008
chr12	40158988	40159211
chr12	44409311	44409584
chr12	46608876	46609181
chr12	46854555	46855078
chr12	46984975	46985194
chr12	47377170	47377444
chr12	47802083	47802482
chr12	48222004	48222223
chr12	48420792	48421057
chr12	48478951	48479170
chr12	49021998	49022268
chr12	49034173	49034392
chr12	49308195	49308431
chr12	49677737	49677956
chr12	49872848	49873148
chr12	49908007	49908226
chr12	50615206	50615656
chr12	50745054	50745376
chr12	50781273	50781715
chr12	51380756	51381197
chr12	51457922	51458206
chr12	51755628	51755862
chr12	51931238	51931486
chr12	52672656	52673196
chr12	53312221	53312671
chr12	53342817	53343050
chr12	53679922	53680141
chr12	54422203	54422427
chr12	54811717	54812038
chr12	55074136	55074545
chr12	55119135	55119375
chr12	55537193	55537412
chr12	56118605	56118837
chr12	57028214	57028439
chr12	57233762	57234038
chr12	57489939	57490387
chr12	57670958	57671272
chr12	57849856	57850089
chr12	57891565	57891821
chr12	64331747	64332047
chr12	64373642	64373914
chr12	65071873	65072159
chr12	65950457	65951083
chr12	66265871	66266126
chr12	69781379	69781598
chr12	69964528	69964751
chr12	71003069	71003544
chr12	74329608	74329962
chr12	75890797	75891016
chr12	75947249	75947732
chr12	75953937	75954276
chr12	76377464	76377802
chr12	76387650	76388034
chr12	78340364	78340908
chr12	78495930	78496168
chr12	82777840	82778104
chr12	88242257	88242508
chr12	88347197	88347461
chr12	90692550	90692769
chr12	91775949	91776236
chr12	92968198	92968549
chr12	95269352	95269763
chr12	95478490	95478818
chr12	95556529	95556969
chr12	95623506	95623725
chr12	96754396	96754733
chr12	97380622	97380853
chr12	97383669	97383902
chr12	99047734	99047991
chr12	99784578	99784821
chr12	100532208	100532464
chr12	102563925	102564146
chr12	103359248	103359467
chr12	104301399	104301886
chr12	104546658	104546942
chr12	108492814	108493283
chr12	108920803	108921131
chr12	108983069	108983294
chr12	109233869	109234120
chr12	109726517	109726824
chr12	109871477	109871784
chr12	110069284	110069503
chr12	110249596	110249815
chr12	110832602	110832981
chr12	111154696	111155130
chr12	111532421	111532817
chr12	111665771	111665994
chr12	111735799	111736173
chr12	111929429	111929648
chr12	112019411	112019660
chr12	112226079	112226347
chr12	112350046	112350265
chr12	112383228	112383470
chr12	112842128	112842617
chr12	113338298	113338543
chr12	113599314	113599559
chr12	113885835	113886092
chr12	114088091	114088310
chr12	114156984	114157267
chr12	114604296	114604622
chr12	114913922	114914333
chr12	115074876	115075095
chr12	116237650	116238093
chr12	116420990	116421209
chr12	117336639	117336858
chr12	117471163	117471382
chr12	117798483	117798861
chr12	118018673	118018892
chr12	118109380	118109599
chr12	118421917	118422159
chr12	120031604	120031863
chr12	120133087	120133318
chr12	120484105	120484324
chr12	120518084	120518305
chr12	120942927	120943158
chr12	121260637	121260856
chr12	121269428	121269724
chr12	121366749	121366968
chr12	121661401	121661667
chr12	121973783	121974143
chr12	121996976	121997195
chr12	122237230	122237488
chr12	122689984	122690266
chr12	122869967	122870407
chr12	123045293	123045512
chr12	123782105	123782343
chr12	124044209	124044455
chr12	124286508	124286757
chr12	124594392	124594611
chr12	124981087	124981306
chr12	125028548	125028934
chr12	125617954	125618173
chr12	126017932	126018151
chr12	126168116	126168561
chr12	128675134	128675468
chr12	128752777	128752996
chr12	129245282	129245501
chr12	129267050	129267269
chr12	130399246	130399572
chr12	130526686	130526923
chr12	130770544	130770964
chr12	130968669	130969048
chr12	130990935	130991154
chr12	131310765	131311015
chr12	131489991	131490308
chr12	131925477	131925739
chr12	131978269	131978488
chr12	132100160	132100509
chr12	132239865	132240084
chr12	132807411	132807671
chr12	132809542	132809854
chr12	132819850	132820267
chr12	132952480	132952725
chr12	132990582	132990930
chr12	133082427	133082679
chr12	133127534	133127753
chr12	133225837	133226200
chr13	19172663	19172882
chr13	19663364	19663867
chr13	19728300	19728603
chr13	20355393	20355716
chr13	21624872	21625372
chr13	21722010	21722452
chr13	25201188	25201685
chr13	26951364	26951593
chr13	28055930	28056246
chr13	28740784	28741003
chr13	29937097	29937576
chr13	30909158	30909684
chr13	31234410	31234765
chr13	31553597	31553865
chr13	32593870	32594089
chr13	34374292	34374511
chr13	37425136	37425422
chr13	38991882	38992254
chr13	40039886	40040225
chr13	40161972	40162266
chr13	40186205	40186509
chr13	40250576	40250795
chr13	41388343	41388685
chr13	42032919	42033138
chr13	42314641	42314871
chr13	44765625	44765973
chr13	45067625	45067850
chr13	45288993	45289215
chr13	45630311	45630546
chr13	45945210	45945439
chr13	46759105	46759324
chr13	47169577	47169796
chr13	47259039	47259324
chr13	51565519	51565766
chr13	52341375	52341594
chr13	57012801	57013020
chr13	60724674	60725005
chr13	60730084	60730303
chr13	61192194	61192529
chr13	61699722	61700015
chr13	66541194	66541528
chr13	73592663	73593007
chr13	75946542	75946915
chr13	75965775	75965994
chr13	76082380	76082672
chr13	76314313	76314532
chr13	76444000	76444244
chr13	80511770	80512234
chr13	81635534	81635753
chr13	85835895	85836327
chr13	88348923	88349282
chr13	88437756	88437975
chr13	88445341	88445566
chr13	88445701	88446000
chr13	88456369	88456629
chr13	90577412	90577643
chr13	90668234	90668856
chr13	91079721	91080199
chr13	91080365	91080995
chr13	91100794	91101262
chr13	91519471	91519899
chr13	95810547	95810838
chr13	95892421	95892677
chr13	97883448	97883858
chr13	97971036	97971335
chr13	99237333	99237552
chr13	99921184	99921591
chr13	100224558	100224777
chr13	100850289	100850529
chr13	100883198	100883580
chr13	101094825	101095077
chr13	101374105	101374498
chr13	102105420	102105808
chr13	108807860	108808079
chr13	108974706	108974934
chr13	109160657	109161075
chr13	109407145	109407583
chr13	109497905	109498131
chr13	111245990	111246315
chr13	111304694	111304915
chr13	111333224	111333483
chr13	111768313	111768750
chr13	112168219	112168442
chr13	112786687	112786906
chr13	112985008	112985237
chr13	113216732	113217136
chr13	113321095	113321399
chr13	113358117	113358387
chr13	113418773	113419047
chr13	113922483	113922745
chr13	114112751	114113161
chr13	114480983	114481202
chr13	114770904	114771279
chr13	114784802	114785175
chr13	114906153	114906505
chr13	114912107	114912498
chr13	114922021	114922240
chr14	20341181	20341526
chr14	20824614	20824991
chr14	21565293	21565537
chr14	21673636	21673855
chr14	22668916	22669274
chr14	23369327	23370276
chr14	23546212	23546431
chr14	24038932	24039240
chr14	24050445	24050832
chr14	30017999	30018345
chr14	31450086	31450315
chr14	31570037	31570258
chr14	35033615	35033899
chr14	35525066	35525295
chr14	35816671	35816933
chr14	35836319	35836538
chr14	36287710	36287962
chr14	36414116	36414352
chr14	37023083	37023315
chr14	38372790	38373107
chr14	39440695	39440914
chr14	50046912	50047142
chr14	50144322	50144568
chr14	50373825	50374107
chr14	50412543	50413021
chr14	50437064	50437328
chr14	51066446	51066847
chr14	51244690	51245012
chr14	51322388	51322607
chr14	53242465	53242734
chr14	53333282	53333562
chr14	55094129	55094473
chr14	55264482	55264720
chr14	57669575	57669871
chr14	57868051	57868424
chr14	59485702	59485921
chr14	60816576	60816795
chr14	61397675	61398110
chr14	61941987	61942269
chr14	65085126	65085345
chr14	65430242	65430461
chr14	65949508	65949936
chr14	67980499	67980795
chr14	68526867	68527316
chr14	69255866	69256090
chr14	69331359	69331600
chr14	70079468	70079687
chr14	71384471	71384696
chr14	71698561	71698828
chr14	71838151	71838430
chr14	74225203	74225470
chr14	74244278	74244497
chr14	74786458	74786677
chr14	74861604	74861905
chr14	75750231	75750707
chr14	75773781	75774059
chr14	75819454	75819673
chr14	76175568	76175918
chr14	77386975	77387345
chr14	77398279	77398755
chr14	77442422	77442775
chr14	77517506	77517889
chr14	77561236	77561463
chr14	78457432	78457706
chr14	81316566	81316785
chr14	82032210	82032537
chr14	90234246	90234532
chr14	90723620	90723938
chr14	92580187	92580406
chr14	92800541	92800763
chr14	92819089	92819342
chr14	93897602	93898037
chr14	94115108	94115538
chr14	94247029	94247248
chr14	95787844	95788063
chr14	99907597	99907816
chr14	100042824	100043142
chr14	100203521	100203936
chr14	100653862	100654105
chr14	101129524	101129743
chr14	102030039	102030718
chr14	102471590	102472005
chr14	102474085	102474304
chr14	103243139	103243358
chr14	103251851	103252102
chr14	103266220	103266486
chr14	103327324	103327695
chr14	103345281	103345520
chr14	103578804	103579444
chr14	103607427	103607786
chr14	103623333	103623691
chr14	103954717	103954936
chr14	104037301	104037520
chr14	104165309	104165614
chr14	104287113	104287407
chr14	104658673	104659091
chr14	104822462	104822976
chr14	104898650	104898913
chr14	105123356	105123827
chr14	105265714	105266197
chr14	105342887	105343311
chr14	105362117	105362395
chr14	105401406	105401637
chr14	105558748	105559052
chr14	105734248	105734528
chr14	105782391	105782826
chr14	105914343	105914707
chr14	106025277	106025568
chr14	106113949	106114203
chr14	106213291	106213510
chr14	106873515	106873771
chr14	106947838	106948098
chr14	107074633	107074853
chr14	107083116	107083396
chr14	107183085	107183567
chr14	107250769	107251315
chr14	107280864	107281102
chr15	20192816	20193073
chr15	20501033	20501252
chr15	20506110	20506329
chr15	21926442	21926694
chr15	22467132	22467355
chr15	22988300	22988784
chr15	29227526	29227745
chr15	29417299	29417685
chr15	29906142	29906397
chr15	31324841	31325078
chr15	31674309	31674590
chr15	34164650	34164881
chr15	34256436	34256655
chr15	40094042	40094443
chr15	40599807	40600026
chr15	40744399	40744671
chr15	40783889	40784108
chr15	41039314	41039537
chr15	41039708	41040187
chr15	41058883	41059275
chr15	41121034	41121257
chr15	41659246	41659681
chr15	41798017	41798279
chr15	42175422	42175700
chr15	42270628	42270912
chr15	43093372	43093591
chr15	43501336	43501555
chr15	45716844	45717168
chr15	49412858	49413159
chr15	50838524	50838785
chr15	50919852	50920071
chr15	52198259	52198487
chr15	52371057	52371394
chr15	52447215	52447553
chr15	52583245	52583464
chr15	57430417	57430660
chr15	57852141	57852455
chr15	58158376	58158794
chr15	58814556	58814828
chr15	58847945	58848451
chr15	58920700	58920974
chr15	59861798	59862069
chr15	60083958	60084177
chr15	60122297	60122521
chr15	60571574	60571793
chr15	60654338	60654574
chr15	62545700	62546107
chr15	63368311	63368658
chr15	64429111	64429496
chr15	64445271	64445494
chr15	64585762	64585981
chr15	64586125	64586392
chr15	64607592	64607811
chr15	64793289	64793569
chr15	65108141	65108498
chr15	65174692	65174911
chr15	65243148	65243380
chr15	65520582	65520994
chr15	65660121	65660346
chr15	65686519	65686748
chr15	66880819	66881430
chr15	66903488	66903739
chr15	66912088	66912326
chr15	67370042	67370299
chr15	67456922	67457189
chr15	68124493	68124712
chr15	68934963	68935182
chr15	68943399	68943618
chr15	69111342	69111699
chr15	69121323	69121553
chr15	70348008	70348309
chr15	70655250	70655612
chr15	72499063	72499324
chr15	72651328	72651577
chr15	72754368	72754599
chr15	73532149	73532502
chr15	73536691	73537006
chr15	73924528	73924876
chr15	73992521	73992809
chr15	74680450	74680669
chr15	75100413	75100708
chr15	75101268	75101619
chr15	75362077	75362296
chr15	75655138	75655404
chr15	75823508	75823790
chr15	76461440	76461852
chr15	76626393	76626619
chr15	77747814	77748202
chr15	78039367	78039894
chr15	79082531	79082782
chr15	80240791	80241159
chr15	80422457	80422697
chr15	82957851	82958256
chr15	84833324	84833627
chr15	84976961	84977190
chr15	85362409	85362934
chr15	85587620	85587939
chr15	86047236	86047523
chr15	89080860	89081228
chr15	89157584	89158001
chr15	89714638	89714966
chr15	90066455	90066742
chr15	90507501	90507915
chr15	90830485	90830736
chr15	90991663	90992048
chr15	91114481	91114700
chr15	91147301	91147520
chr15	91189454	91189909
chr15	91846276	91846495
chr15	93197321	93197698
chr15	93380927	93381217
chr15	93453911	93454142
chr15	93723300	93723525
chr15	94870779	94870998
chr15	95120144	95120521
chr15	101212179	101212609
chr15	101475145	101475665
chr15	101548610	101548829
chr15	101829122	101829394
chr15	102032869	102033277
chr15	102182752	102182971
chr15	102313516	102313735
chr15	102506172	102506391
chr16	85990	86209
chr16	209336	209555
chr16	211098	211317
chr16	507903	508240
chr16	527604	527879
chr16	692644	692866
chr16	813279	813521
chr16	819400	820144
chr16	1118964	1119223
chr16	1144811	1145295
chr16	1151026	1151455
chr16	1202260	1202504
chr16	1327658	1327934
chr16	1328710	1328940
chr16	1561349	1561872
chr16	1717293	1717566
chr16	1969433	1969826
chr16	2761395	2761690
chr16	2862086	2862365
chr16	2998918	2999242
chr16	3721013	3721232
chr16	3830654	3830873
chr16	4165530	4165829
chr16	4427762	4427981
chr16	4511234	4511490
chr16	4625081	4625300
chr16	4796299	4796518
chr16	4974758	4975003
chr16	6734009	6734517
chr16	8615448	8615899
chr16	9018101	9018322
chr16	9164222	9164460
chr16	10747937	10748279
chr16	11588360	11588689
chr16	11679665	11679935
chr16	11907751	11907970
chr16	12667671	12667960
chr16	14426719	14426944
chr16	14583444	14583701
chr16	15110398	15110743
chr16	15313728	15313947
chr16	15911738	15911957
chr16	15915807	15916028
chr16	16108478	16108803
chr16	16198156	16198409
chr16	18491197	18491416
chr16	18587404	18587623
chr16	19400655	19400874
chr16	20003049	20003284
chr16	20085441	20085660
chr16	20359932	20360487
chr16	20613549	20613835
chr16	21012631	21012850
chr16	21355947	21356208
chr16	21552287	21552798
chr16	22059333	22059587
chr16	22710243	22710571
chr16	24989571	24989825
chr16	27701907	27702332
chr16	28022583	28022802
chr16	29286180	29286542
chr16	29963271	29963671
chr16	30016237	30016483
chr16	30053267	30053508
chr16	30086097	30086408
chr16	30212770	30212989
chr16	30215504	30215783
chr16	31251023	31251328
chr16	31310350	31310569
chr16	33569547	33569766
chr16	33600816	33601109
chr16	33764042	33764261
chr16	46610381	46610651
chr16	46733727	46733946
chr16	46988644	46988863
chr16	48412644	48412863
chr16	48981717	48982091
chr16	49509215	49509438
chr16	50237986	50238205
chr16	50343294	50343629
chr16	50482314	50482543
chr16	53010647	53010935
chr16	55069042	55069350
chr16	55154188	55154558
chr16	57101564	57101830
chr16	57258508	57258839
chr16	57534732	57535014
chr16	58120545	58120873
chr16	58827020	58827255
chr16	66356315	66356716
chr16	66737423	66737642
chr16	66751560	66751808
chr16	67105320	67105747
chr16	67490472	67490832
chr16	67737435	67737815
chr16	67988547	67988802
chr16	68130859	68131338
chr16	68504649	68504868
chr16	68530984	68531203
chr16	68756450	68756669
chr16	69147866	69148182
chr16	69644534	69644827
chr16	69971456	69971707
chr16	70141763	70141982
chr16	70287960	70288180
chr16	70537159	70537378
chr16	70759715	70759934
chr16	71040268	71040872
chr16	71144604	71144856
chr16	71460374	71460689
chr16	71829049	71829482
chr16	72965889	72966197
chr16	73302460	73302679
chr16	74359373	74359596
chr16	74577105	74577328
chr16	74623488	74623921
chr16	74729840	74730061
chr16	74742439	74742658
chr16	75346773	75347027
chr16	75487838	75488057
chr16	78804618	78804914
chr16	80351802	80352083
chr16	81238598	81238827
chr16	81913477	81913696
chr16	81929509	81929820
chr16	83999949	84000187
chr16	84582529	84582800
chr16	84663344	84663615
chr16	84814715	84815176
chr16	85427229	85427519
chr16	85793414	85793633
chr16	86020698	86020917
chr16	86155797	86156121
chr16	86381696	86381915
chr16	86538665	86538998
chr16	87197259	87197478
chr16	87331284	87331748
chr16	87585423	87585642
chr16	87656693	87656912
chr16	87759317	87759568
chr16	87778938	87779178
chr16	87781230	87781573
chr16	87818582	87819050
chr16	88455131	88455381
chr16	88528001	88528299
chr16	88875719	88876162
chr16	88972228	88972447
chr16	88988808	88989215
chr16	89239159	89239466
chr16	89762471	89762720
chr17	100846	101099
chr17	123830	124055
chr17	158900	159179
chr17	229566	229922
chr17	246824	247053
chr17	254409	254740
chr17	645364	645749
chr17	857636	858234
chr17	939019	939805
chr17	993899	994123
chr17	1076927	1077367
chr17	1100934	1101332
chr17	1334967	1335191
chr17	1376923	1377331
chr17	1687233	1687754
chr17	1700694	1700913
chr17	1726928	1727206
chr17	1921215	1921473
chr17	1998392	1998611
chr17	2027473	2027698
chr17	2273235	2273473
chr17	2325068	2325408
chr17	2349581	2349809
chr17	2434923	2435194
chr17	2516583	2516913
chr17	2596970	2597196
chr17	2930218	2930605
chr17	3473048	3473267
chr17	3480788	3481111
chr17	3822276	3822524
chr17	4004633	4004861
chr17	4285109	4285384
chr17	4407611	4407979
chr17	4559408	4559638
chr17	4726366	4726679
chr17	4945517	4945736
chr17	5004179	5004535
chr17	5501635	5501854
chr17	6249623	6250096
chr17	6910471	6910844
chr17	7039524	7039792
chr17	7051141	7051366
chr17	7227639	7227883
chr17	7405525	7405989
chr17	7544880	7545194
chr17	7570961	7571180
chr17	7576625	7576896
chr17	7990029	7990265
chr17	8792372	8792701
chr17	9134278	9134579
chr17	9727369	9727656
chr17	9735218	9735437
chr17	10129928	10130636
chr17	10252898	10253117
chr17	10534336	10534974
chr17	10658006	10658381
chr17	16094204	16094616
chr17	16244481	16244700
chr17	16593257	16593514
chr17	16654702	16654995
chr17	16800233	16800601
chr17	17343534	17343771
chr17	17346855	17347315
chr17	17413137	17413368
chr17	17529557	17529793
chr17	17614845	17615075
chr17	17633162	17633560
chr17	17653236	17653616
chr17	17721555	17721805
chr17	17741681	17742024
chr17	17897733	17898021
chr17	17908467	17908696
chr17	17974370	17974660
chr17	18025558	18025806
chr17	18823354	18823573
chr17	19053786	19054020
chr17	19449733	19450048
chr17	19630642	19630861
chr17	19851595	19852118
chr17	20052612	20052850
chr17	20884890	20885267
chr17	21165843	21166134
chr17	21837387	21837703
chr17	21864201	21864466
chr17	21903036	21903255
chr17	21904336	21904570
chr17	21906315	21906751
chr17	27002924	27003386
chr17	27120314	27120708
chr17	27239335	27239757
chr17	27277448	27277679
chr17	27573670	27573930
chr17	27579181	27579517
chr17	27745320	27745558
chr17	28195013	28195232
chr17	28605261	28605480
chr17	28882484	28882916
chr17	29088361	29088631
chr17	29442148	29442459
chr17	29468567	29468913
chr17	30294714	30295143
chr17	30300903	30301429
chr17	30406945	30407164
chr17	30429323	30429815
chr17	30560405	30560793
chr17	32052873	32053169
chr17	32943368	32943753
chr17	33373409	33373676
chr17	34035099	34035377
chr17	34182331	34182557
chr17	34479960	34480389
chr17	34870317	34870603
chr17	35370645	35370940
chr17	35464475	35464777
chr17	35850357	35850660
chr17	36131072	36131323
chr17	36311016	36311250
chr17	36357647	36357965
chr17	36580006	36580346
chr17	36586434	36586733
chr17	36668674	36668894
chr17	36705725	36705947
chr17	36722549	36722788
chr17	36784718	36784991
chr17	36816762	36817065
chr17	36853089	36853343
chr17	36890016	36890436
chr17	36947323	36947581
chr17	37064755	37065076
chr17	37096787	37097182
chr17	37126613	37126832
chr17	37333631	37333904
chr17	37520815	37521057
chr17	37720493	37720795
chr17	37858077	37858320
chr17	38106617	38106875
chr17	38314363	38314600
chr17	38527723	38527947
chr17	39274190	39274409
chr17	39812306	39812543
chr17	39979586	39979935
chr17	40037931	40038218
chr17	40180546	40180765
chr17	40462572	40462816
chr17	40593877	40594096
chr17	40843018	40843319
chr17	40971976	40972399
chr17	41142926	41143145
chr17	41186276	41186495
chr17	41188403	41188624
chr17	41941809	41942365
chr17	42064927	42065379
chr17	42160951	42161177
chr17	42175104	42175762
chr17	42270163	42270382
chr17	42288713	42289038
chr17	42336442	42336683
chr17	42593601	42593881
chr17	43300321	43300667
chr17	43355638	43355857
chr17	43361562	43361846
chr17	43432515	43432820
chr17	43443646	43444063
chr17	43666991	43667274
chr17	43889733	43890013
chr17	43951160	43951379
chr17	44061825	44062121
chr17	44097729	44097977
chr17	44165338	44165727
chr17	44221391	44221754
chr17	44571095	44571314
chr17	44953743	44954166
chr17	44983778	44984032
chr17	45314563	45314946
chr17	45578176	45578464
chr17	45639062	45639473
chr17	45644125	45644387
chr17	45765253	45765562
chr17	45774211	45774818
chr17	46090267	46090486
chr17	46801963	46802308
chr17	47007025	47007385
chr17	47007954	47008215
chr17	47164037	47164299
chr17	47600069	47600332
chr17	48062854	48063146
chr17	48190221	48190555
chr17	48746524	48746743
chr17	48961598	48962028
chr17	48982198	48982440
chr17	49056159	49056393
chr17	49255696	49256086
chr17	50184107	50184326
chr17	53508247	53508480
chr17	53518768	53519056
chr17	54756496	54756949
chr17	55027323	55027542
chr17	55082331	55082612
chr17	55817371	55817728
chr17	55953720	55954086
chr17	56191458	56191687
chr17	57172381	57172600
chr17	57361812	57362031
chr17	57612134	57612366
chr17	57636500	57636763
chr17	57856330	57856693
chr17	57908210	57908605
chr17	58106590	58106974
chr17	58242697	58242916
chr17	60055854	60056082
chr17	60549450	60549937
chr17	60983198	60983464
chr17	61193749	61193981
chr17	61641904	61642176
chr17	61651063	61651511
chr17	62028365	62028603
chr17	62225351	62225747
chr17	62561566	62561785
chr17	62610549	62610879
chr17	62684744	62685049
chr17	62696492	62696824
chr17	63519155	63519411
chr17	63552449	63552849
chr17	63984091	63984310
chr17	64855161	64855380
chr17	65225517	65225831
chr17	65488377	65488653
chr17	65531115	65531334
chr17	65603255	65603479
chr17	65704901	65705143
chr17	70660199	70660418
chr17	71211521	71211740
chr17	71212117	71212378
chr17	71264038	71264275
chr17	71384544	71384797
chr17	71563394	71563668
chr17	71983886	71984287
chr17	72429650	72429903
chr17	72562423	72562684
chr17	72642359	72642578
chr17	72896087	72896478
chr17	73087205	73087553
chr17	73100078	73100351
chr17	73348393	73348656
chr17	73527717	73527985
chr17	73548976	73549619
chr17	73580570	73580948
chr17	73598348	73598678
chr17	73719342	73719589
chr17	73891575	73891815
chr17	74028403	74028654
chr17	74270503	74270897
chr17	74525981	74526234
chr17	74562294	74562635
chr17	74777415	74777960
chr17	74802743	74803243
chr17	74855282	74855507
chr17	74920870	74921089
chr17	74936823	74937287
chr17	74942839	74943098
chr17	75144485	75144739
chr17	75210885	75211104
chr17	75211507	75211726
chr17	75238214	75238447
chr17	75390416	75390647
chr17	75416283	75416567
chr17	75483051	75483347
chr17	75554896	75555302
chr17	75775104	75775641
chr17	75842898	75843291
chr17	76200669	76200888
chr17	76268583	76268922
chr17	76274334	76274589
chr17	76275801	76276170
chr17	76313803	76314259
chr17	76348613	76348905
chr17	76417663	76417923
chr17	77006039	77006367
chr17	77152900	77153245
chr17	77297633	77297945
chr17	77322436	77322688
chr17	77645271	77645490
chr17	77681297	77681516
chr17	77837003	77837227
chr17	77866826	77867237
chr17	78133960	78134186
chr17	78604610	78604852
chr17	78637918	78638303
chr17	78946088	78946407
chr17	78974718	78975060
chr17	79031079	79031323
chr17	79123023	79123242
chr17	79153249	79153591
chr17	79215659	79216100
chr17	79393096	79393399
chr17	79399998	79400518
chr17	79708264	79708485
chr17	79949288	79949905
chr17	80280036	80280440
chr17	80282677	80282964
chr17	80291673	80292168
chr17	81092601	81092927
chr18	933426	933743
chr18	2326715	2326980
chr18	2590208	2590475
chr18	2716536	2716796
chr18	3046365	3046680
chr18	3129208	3129675
chr18	3581909	3582228
chr18	3606112	3606333
chr18	3703059	3703346
chr18	5424907	5425340
chr18	7000430	7001102
chr18	7084511	7084812
chr18	7204883	7205261
chr18	7272218	7272448
chr18	8258023	8258304
chr18	8466521	8466864
chr18	9145233	9145477
chr18	9418437	9418656
chr18	9449991	9450359
chr18	9732535	9732785
chr18	9920454	9920673
chr18	10757780	10757999
chr18	12046625	12047095
chr18	12415775	12415997
chr18	12423126	12423385
chr18	12548971	12549204
chr18	12638747	12639009
chr18	12694134	12694372
chr18	13115522	13115762
chr18	13680654	13681007
chr18	13932867	13933086
chr18	14979122	14979411
chr18	14985576	14985795
chr18	18838126	18838360
chr18	18877704	18877956
chr18	19024390	19024851
chr18	19364745	19364964
chr18	19392238	19392627
chr18	19461504	19461723
chr18	19866554	19866777
chr18	22517417	22517669
chr18	22630405	22630743
chr18	23739362	23739666
chr18	23765214	23765567
chr18	23836071	23836290
chr18	24147029	24147299
chr18	25367550	25367831
chr18	25828832	25829051
chr18	29208561	29208780
chr18	29290870	29291113
chr18	29301901	29302125
chr18	29652438	29652720
chr18	29840943	29841396
chr18	32743974	32744193
chr18	33637164	33637383
chr18	33730229	33730465
chr18	33794922	33795141
chr18	34081058	34081351
chr18	34821949	34822168
chr18	35133854	35134167
chr18	41150983	41151380
chr18	43512804	43513043
chr18	43728658	43729238
chr18	43804587	43804808
chr18	43960791	43961095
chr18	44529962	44530184
chr18	46374876	46375179
chr18	46448840	46449084
chr18	47005722	47006066
chr18	47470560	47470846
chr18	47471012	47471261
chr18	47955662	47956060
chr18	49868307	49868656
chr18	52615607	52615826
chr18	53155871	53156090
chr18	53448786	53449030
chr18	55441098	55441319
chr18	55543638	55543857
chr18	55569643	55570018
chr18	55574196	55574519
chr18	56263596	56263843
chr18	56406630	56407132
chr18	56423103	56423731
chr18	56877483	56877796
chr18	57661764	57662024
chr18	59916721	59916958
chr18	60305229	60305448
chr18	60412002	60412222
chr18	60650108	60650331
chr18	61044044	61044402
chr18	67634165	67634552
chr18	72335373	72336000
chr18	73986431	73986745
chr18	74560038	74560343
chr18	74774073	74774292
chr18	74962726	74963140
chr18	76258872	76259322
chr18	76412213	76412432
chr18	77113229	77113631
chr18	77344299	77344518
chr18	77511724	77512258
chr18	77548345	77548576
chr18	77579524	77579832
chr18	77782661	77782880
chr18	77894053	77894374
chr18	78011937	78012243
chr19	310897	311229
chr19	377967	378410
chr19	664987	665259
chr19	737820	738049
chr19	867503	867782
chr19	957338	957557
chr19	976864	977083
chr19	1063025	1063244
chr19	1086036	1086280
chr19	1165183	1165456
chr19	1251509	1251773
chr19	1396383	1396602
chr19	1790773	1791112
chr19	2034978	2035212
chr19	2110799	2111018
chr19	2287652	2287871
chr19	2603325	2603600
chr19	2923049	2923354
chr19	3249409	3249704
chr19	3383532	3383751
chr19	3398458	3398921
chr19	3465667	3465923
chr19	3470591	3470955
chr19	3479322	3479541
chr19	3479868	3480087
chr19	3520362	3520628
chr19	3713246	3713475
chr19	3936997	3937216
chr19	3938532	3938751
chr19	3976707	3977084
chr19	3977568	3977821
chr19	4042509	4042817
chr19	4153576	4153801
chr19	4571489	4571801
chr19	4622523	4622900
chr19	4678906	4679495
chr19	4690356	4690755
chr19	5073537	5073914
chr19	5170621	5170840
chr19	5265098	5265317
chr19	5407542	5407954
chr19	5480230	5480718
chr19	5504055	5504274
[truncated: 2,657 more rows]
